# Supplementary material for: Nucleotide composition affects codon usage toward the 3'-end
Source: PLoS One. 2019 Dec 4;14(12):e0225633. doi: 10.1371/journal.pone.0225633 (PMC6892556; doi:10.1371/journal.pone.0225633)
Supplement: S3 Table — (XLSX) [file pone.0225633.s017.xlsx]

## Sheet: Aeropyrum_pernix
Table S3. Linear regression of group RSCA score at the last 10, 20, and 30 codons, for spatially randomized codons. Data for each species is shown in a different excel sheet.
	The Last 10 Codons			The Last 20 Codons			The Last 30 Codons
Grouping	adjusted R-squared	slope	pvalue	adjusted R-squared	slope	pvalue	adjusted R-squared	slope	pvalue
0 G/C	-0.127185	0.00056147	0.91345	0.00166223	0.000518074	0.748599	0.0760714	0.000516229	0.801659
1 G/C	-0.0351812	-0.000716255	0.831552	-0.045069	-0.000148557	0.817821	0.0551598	-0.000246983	0.871316
2 G/C	0.0249775	0.000699245	0.831552	-0.0540601	6.39757e-05	0.905756	0.120577	0.000245559	0.801659
3 G/C	-0.092976	-0.000358795	0.842252	0.164807	0.000737963	0.748599	-0.0112	0.00016309	0.886055
replaceable	-0.134029	0.000311544	0.91345	0.0826687	0.00121331	0.748599	-0.0365416	5.34611e-05	0.913217
non-replaceable	0.0124138	0.000155149	0.831552	-0.0272996	5.30326e-05	0.799918	-0.0305479	-1.49736e-05	0.913175
non-fragile	-0.133467	6.07973e-05	0.91345	-0.0579452	1.30537e-05	0.971597	0.00986077	7.5284e-05	0.886055
A	-0.131248	0.00037137	0.91345	0.0139169	-0.000409436	0.748599	-0.0356816	4.01397e-05	0.913175
T	0.419078	-0.00341913	0.328326	-0.0241984	-0.000328608	0.799918	-0.00791622	-0.000184619	0.886055
C	0.045161	0.000838157	0.831552	-0.0397021	0.000127364	0.817821	-0.0326616	3.90886e-05	0.913175
G	-0.0832104	0.000308407	0.831552	0.0129548	0.000197843	0.748599	0.0149012	0.000148906	0.886055
efficient	-0.0372638	0.000383834	0.831552	0.00661461	0.000189992	0.748599	0.0208864	0.000148405	0.886055
moderately efficient	-0.00133803	0.000487031	0.831552	-0.0313001	-0.000116571	0.804694	-0.0355068	2.19663e-05	0.913175
inefficient	0.385922	-0.00246105	0.328326	-0.0508736	-0.000123316	0.869157	-0.0325192	-5.9764e-05	0.913175
efficient end by A	-0.1255	0.00124789	0.91345	0.00705097	-0.001434	0.748599	-0.0173422	-0.000466158	0.913175
moderately efficient end by A	-0.142425	8.30766e-05	0.974289	0.0503657	-0.000679011	0.748599	-0.0295305	-0.000120647	0.913175
inefficient end by A	-0.139503	0.000139763	0.953473	0.0660652	0.000454942	0.748599	0.0930808	0.000374236	0.801659
efficient end by T	NA	NA	NA	NA	NA	NA	NA	NA	NA
moderately efficient end by T	NA	NA	NA	NA	NA	NA	NA	NA	NA
inefficient end by T	0.419078	-0.00341913	0.328326	-0.0241984	-0.000328608	0.799918	-0.00791622	-0.000184619	0.886055
efficient end by C
moderately efficient end by C	0.045161	0.000838157	0.831552	-0.0397021	0.000127364	0.817821	-0.0326616	3.90886e-05	0.913175
inefficient end by C
efficient end by G	-0.0832104	0.000308407	0.831552	0.0129548	0.000197843	0.748599	0.0149012	0.000148906	0.886055
moderately efficient end by G	NA	NA	NA	NA	NA	NA	NA	NA	NA
inefficient end by G	NA	NA	NA	NA	NA	NA	NA	NA	NA
replaceable end by A	-0.142675	-5.38463e-05	0.974289	0.116356	0.00140893	0.748599	-0.00283534	0.000444299	0.886055
nonreplaceable end by A	-0.0531655	-0.00173654	0.831552	-0.0108603	-0.00101053	0.799918	-0.0287926	-0.000272941	0.913175
nonfragile end by A	-0.117058	0.000836343	0.91345	0.00991726	-0.000586011	0.748599	-0.0226629	0.000171991	0.913175
replaceable end by T	NA	NA	NA	NA	NA	NA	NA	NA	NA
nonreplaceable end by T	-0.0576635	0.00293974	0.831552	-0.0588082	-2.07181e-05	0.987669	-0.0216926	-0.000421546	0.913175
nonfragile end by T	0.729319	-0.00467554	0.0625623	0.0485798	-0.000668519	0.748599	0.0165077	-0.000281416	0.886055
replaceable end by C	NA	NA	NA	NA	NA	NA	NA	NA	NA
nonreplaceable end by C	-0.0824291	-0.000975546	0.831552	-0.0586526	-2.64104e-05	0.987669	-0.02489	0.000143484	0.913175
nonfragile end by C	0.218668	0.00120327	0.689607	-0.0460365	0.000113702	0.817821	-0.0341335	3.37275e-05	0.913175
replaceable end by G	-0.00351889	0.00401192	0.831552	-0.0569219	-0.00022737	0.959145	-0.0347605	0.00019597	0.913175
nonreplaceable end by G	-0.0767106	0.0002911	0.831552	-0.0156319	0.000180839	0.799918	-0.0365724	1.26033e-05	0.913217
nonfragile end by G	-0.0720866	-0.000614035	0.831552	-0.0435993	0.000150751	0.817821	0.000590011	0.000170226	0.886055

## Sheet: Escherichia_coli
Table S3. Linear regression of group RSCA score at the last 10, 20, and 30 codons, for spatially randomized codons. Data for each species is shown in a different excel sheet.
	The Last 10 Codons			The Last 20 Codons			The Last 30 Codons
Grouping	adjusted R-squared	slope	pvalue	adjusted R-squared	slope	pvalue	adjusted R-squared	slope	pvalue
0 G/C	0.0175345	-0.000664691	0.790659	-0.0553542	-4.50227e-05	0.943439	-0.0306899	-4.07865e-05	0.725902
1 G/C	0.0663982	-0.000694396	0.790659	-0.0482031	7.42916e-05	0.941816	0.00298016	9.81524e-05	0.494039
2 G/C	-0.124914	0.000277498	0.881682	-0.0514449	6.68221e-05	0.941816	-0.0300567	4.29871e-05	0.725902
3 G/C	-0.0515893	0.000740903	0.853318	-0.0297469	-0.000217897	0.935507	0.0630178	-0.000241809	0.287484
replaceable	0.0645963	-0.00233488	0.790659	-0.0511847	0.000181303	0.941816	0.0305947	0.00035052	0.372488
non-replaceable	-0.0804247	0.000126633	0.872205	-0.0185806	3.71394e-05	0.935507	0.00664162	2.6827e-05	0.494039
non-fragile	-0.00689162	0.000318026	0.804365	-0.0357	5.27742e-05	0.935507	-0.0187626	-3.5984e-05	0.694043
A	-0.0864887	-0.000761566	0.872205	-0.0360617	0.00018918	0.935507	0.00345	0.000149611	0.494039
T	-0.139254	-9.40202e-05	0.910519	-0.0355907	0.000124515	0.935507	0.0353547	0.000141602	0.361423
C	0.177032	0.00106439	0.790659	-0.0521369	-9.20817e-05	0.941816	0.0780193	-0.000233969	0.272664
G	0.0761241	-0.000799696	0.790659	-0.0540224	7.20138e-05	0.941816	-0.0235836	8.06878e-05	0.694043
efficient	0.0290639	0.000404978	0.790659	0.119696	-0.000214833	0.935507	0.142174	-0.000156489	0.20159
moderately efficient	-0.124225	-0.000216559	0.881682	-0.0569507	2.96129e-05	0.969019	-0.0245139	5.0276e-05	0.694043
inefficient	0.0528692	-0.00142417	0.790659	-0.054244	9.46573e-05	0.941816	-0.0149696	-0.000156202	0.666319
efficient end by A	-0.100841	-9.38155e-05	0.881682	0.020483	-5.75555e-05	0.935507	0.137228	-7.77176e-05	0.20159
moderately efficient end by A	-0.137779	0.000292947	0.910519	-0.0297977	0.000286515	0.935507	0.178796	0.000541178	0.20159
inefficient end by A	-0.118159	-0.000942356	0.881682	-0.0128512	-0.00064688	0.935507	0.0493294	-0.000612739	0.298209
efficient end by T	0.0769284	0.000207834	0.790659	0.0084048	-8.25945e-05	0.935507	0.0502794	-7.51621e-05	0.298209
moderately efficient end by T	-0.125086	0.000135906	0.881682	0.0914311	0.000266185	0.935507	0.0804278	0.000176227	0.272664
inefficient end by T	0.0246868	-0.00172126	0.790659	0.0193635	0.000524983	0.935507	-0.0221327	0.000161638	0.694043
efficient end by C	-0.0647526	-0.00013609	0.8561	-0.0323465	4.69937e-05	0.935507	0.0500096	6.26353e-05	0.298209
moderately efficient end by C	0.0223343	0.0010978	0.790659	-0.0588062	-5.30938e-06	0.986882	0.100256	-0.000318755	0.272664
inefficient end by C	NA	NA	NA	NA	NA	NA	NA	NA	NA
efficient end by G	-0.0101785	0.000348345	0.804365	-0.0587816	-2.78801e-06	0.986882	-0.0074754	-4.7234e-05	0.587816
moderately efficient end by G	0.406777	-0.00211659	0.790659	-0.0368473	0.000259225	0.935507	0.00662171	0.000230844	0.494039
inefficient end by G	-0.124358	-0.00041431	0.881682	0.039799	-0.000526693	0.935507	0.137159	-0.000462416	0.20159
replaceable end by A	-0.142792	5.46787e-06	0.984605	-0.0524246	-2.27129e-05	0.941816	-0.0330972	-1.27519e-05	0.770152
nonreplaceable end by A	-0.128404	-0.000271608	0.881682	-0.0185449	-0.000181567	0.935507	0.15464	-0.000257818	0.20159
nonfragile end by A	-0.132983	-0.000861233	0.88365	-0.048001	-0.000333752	0.941816	-0.0289347	-0.00016253	0.725902
replaceable end by T	NA	NA	NA	NA	NA	NA	NA	NA	NA
nonreplaceable end by T	0.235341	-0.00354035	0.790659	-0.00787332	-0.000532007	0.935507	-0.0258921	0.00017288	0.694043
nonfragile end by T	-0.130052	0.000165574	0.881682	0.0448454	0.000217756	0.935507	0.0705198	0.000148929	0.272664
replaceable end by C	NA	NA	NA	NA	NA	NA	NA	NA	NA
nonreplaceable end by C	0.213513	0.00337837	0.790659	-0.00465013	0.00055994	0.935507	-0.0245297	-0.000179413	0.694043
nonfragile end by C	0.0898348	0.000915411	0.790659	-0.0455597	-0.000124583	0.941816	0.0940283	-0.000238099	0.272664
replaceable end by G	-0.0689422	0.00021046	0.8561	-0.0587692	3.01839e-06	0.986882	-0.026348	-2.85287e-05	0.694043
nonreplaceable end by G	-0.0304768	0.00164157	0.845321	-0.00884289	0.000419652	0.935507	0.0819804	0.000397227	0.272664
nonfragile end by G	-0.0504316	-0.000560208	0.853318	-0.0580683	2.79416e-05	0.986882	-0.0337023	-4.18124e-05	0.770152

## Sheet: Mycoplasma_pneumoniae
Table S3. Linear regression of group RSCA score at the last 10, 20, and 30 codons, for spatially randomized codons. Data for each species is shown in a different excel sheet.
	The Last 10 Codons			The Last 20 Codons			The Last 30 Codons
Grouping	adjusted R-squared	slope	pvalue	adjusted R-squared	slope	pvalue	adjusted R-squared	slope	pvalue
0 G/C	-0.10447	0.000952272	0.996317	-0.0486512	0.000230547	1	-0.0352336	6.48433e-05	0.966498
1 G/C	-0.138598	-0.000289552	0.996317	-0.0419801	0.000221416	1	-0.0336147	6.79746e-05	0.966498
2 G/C	-0.0791855	0.00160973	0.996317	0.00289809	0.000599782	1	-0.00247863	0.000257497	0.966498
3 G/C	-0.134374	-0.000544762	0.996317	0.165702	-0.00173681	1	0.190308	-0.00132344	0.171931
replaceable	-0.130308	0.00103881	0.996317	0.00348126	0.0011529	1	-0.015296	0.00049785	0.966498
non-replaceable	1	-3.1225e-17	0	-0.0588235	4.0649e-19	1	1	-1.26611e-17	0
non-fragile	-0.10741	0.000258845	0.996317	-0.0354474	-0.00012698	1	-0.0192294	-7.52905e-05	0.966498
A	-0.120902	0.000482111	0.996317	-0.011282	0.000379931	1	-0.0361694	-3.22393e-05	0.966498
T	-0.0996695	0.000850985	0.996317	0.0458918	0.000545869	1	0.047849	0.000323646	0.966498
C	-0.0983132	-0.00117191	0.996317	0.027795	-0.000723916	1	-0.00440109	-0.000251902	0.966498
G	-0.142853	-1.32838e-05	0.996317	-0.0174047	-0.000555695	1	-0.0341246	0.000104511	0.966498
efficient	-0.127562	-0.000947931	0.996317	-0.0431093	-0.000382573	1	0.00169891	0.000532262	0.966498
moderately efficient	-0.141828	-4.48634e-05	0.996317	-0.0578681	-1.84793e-05	1	-0.035632	1.71163e-05	0.966498
inefficient	-0.0674384	0.0016246	0.996317	-0.0229856	-0.000554013	1	0.031347	-0.000541037	0.966498
efficient end by A	NA	NA	NA	NA	NA	NA	NA	NA	NA
moderately efficient end by A	-0.134123	4.13965e-05	0.996317	-0.0587411	3.58345e-06	1	-0.0300417	3.50701e-05	0.966498
inefficient end by A	-0.0623838	0.00718998	0.996317	-0.05875	-0.000104556	1	-0.0322475	-0.00068629	0.966498
efficient end by T	NA	NA	NA	NA	NA	NA	NA	NA	NA
moderately efficient end by T	-0.0604139	0.000165561	0.996317	-0.0553222	-3.23304e-05	1	-0.0333784	2.87266e-05	0.966498
inefficient end by T	-0.141979	0.00033158	0.996317	-0.0087085	-0.00120488	1	-0.0188913	-0.000492608	0.966498
efficient end by C	NA	NA	NA	NA	NA	NA	NA	NA	NA
moderately efficient end by C	0.201002	0.00053895	0.996317	-0.0560257	2.83715e-05	1	-0.0368737	-5.35974e-06	0.966498
inefficient end by C	-0.136218	-0.00153927	0.996317	-0.055094	0.000450975	1	-0.00391991	0.000971869	0.966498
efficient end by G	-0.127562	-0.000947931	0.996317	-0.0431093	-0.000382573	1	0.00169891	0.000532262	0.966498
moderately efficient end by G	-0.129211	0.000190769	0.996317	-0.0511118	-6.58212e-05	1	-0.0348158	-2.54456e-05	0.966498
inefficient end by G	-0.0611993	0.00277375	0.996317	-0.0584446	-0.000108995	1	-0.030859	-0.000283693	0.966498
replaceable end by A	0.0510952	0.00604839	0.996317	-0.0340308	0.00107831	1	-0.0369143	4.92407e-05	0.966498
nonreplaceable end by A	-0.0170001	0.000236643	0.996317	-0.0578856	-1.42315e-05	1	-0.036968	3.81557e-06	0.966498
nonfragile end by A	-0.0466517	-0.00340479	0.996317	-0.0563299	0.00024277	1	-0.0353809	-0.000136848	0.966498
replaceable end by T	NA	NA	NA	NA	NA	NA	NA	NA	NA
nonreplaceable end by T	-0.131931	0.000232612	0.996317	-0.0587962	-5.87761e-06	1	-0.026849	-7.15319e-05	0.966498
nonfragile end by T	-0.142648	-7.41843e-05	0.996317	-0.038307	0.000277672	1	-0.0147412	0.000191335	0.966498
replaceable end by C	NA	NA	NA	NA	NA	NA	NA	NA	NA
nonreplaceable end by C	0.0292496	0.000517047	0.996317	-0.0284289	0.000154502	1	-0.0142546	9.28543e-05	0.966498
nonfragile end by C	-0.121445	-0.00100964	0.996317	-0.0214857	-0.000547949	1	-0.0242883	-0.000183435	0.966498
replaceable end by G	-0.139854	-0.000664218	0.996317	-0.0586246	0.000137642	1	0.0233648	0.00160603	0.966498
nonreplaceable end by G	-0.142683	1.84082e-05	0.996317	-0.05718	-2.45149e-05	1	-0.0359377	-1.33096e-05	0.966498
nonfragile end by G	-0.0582414	0.00245684	0.996317	-0.0307825	-0.00083574	1	-0.03481	-0.000154446	0.966498

## Sheet: Homo_sapiens
Table S3. Linear regression of group RSCA score at the last 10, 20, and 30 codons, for spatially randomized codons. Data for each species is shown in a different excel sheet.
	The Last 10 Codons			The Last 20 Codons			The Last 30 Codons
Grouping	adjusted R-squared	slope	pvalue	adjusted R-squared	slope	pvalue	adjusted R-squared	slope	pvalue
0 G/C	-0.075705	-0.00151634	0.856022	-0.0417465	0.000384704	0.935413	0.144101	0.000772601	0.269377
1 G/C	-0.0759757	0.00069654	0.856022	-0.0549414	-7.47909e-05	0.935413	-0.0333701	4.33455e-05	0.94903
2 G/C	-0.131371	0.000202757	0.874359	-0.0508172	-8.6458e-05	0.935413	0.00430926	-0.000138916	0.598091
3 G/C	0.0645894	0.00178639	0.856022	-0.0561464	-0.000100413	0.94277	-0.00414113	0.000221788	0.639547
replaceable	0.164611	-0.00263919	0.856022	-0.00807379	-0.000521679	0.851111	-0.023559	-0.000172132	0.769799
non-replaceable	-0.141345	2.07778e-05	0.952427	-0.0418983	2.83563e-05	0.935413	0.00713915	3.0459e-05	0.598091
non-fragile	0.135255	0.000632888	0.856022	0.0461968	0.000177394	0.851111	-0.00400153	6.2439e-05	0.639547
A	-0.0913393	-0.00096108	0.856022	-0.048649	0.000221882	0.935413	0.0136041	0.00028927	0.598091
T	-0.118855	0.000529396	0.856022	-0.057945	5.87415e-05	0.960156	0.0906312	0.000481953	0.318926
C	-0.0184569	0.000947141	0.856022	-0.0369612	0.000167009	0.935413	-0.0111804	-0.000114648	0.646924
G	-0.123277	0.000428601	0.856022	0.0950318	-0.000611372	0.851111	0.170915	-0.000464715	0.26735
efficient	0.00167062	0.00048396	0.856022	-0.048739	-5.47861e-05	0.935413	-0.0074599	-6.93157e-05	0.646924
moderately efficient	0.0699263	0.000847653	0.856022	0.0101913	0.000268952	0.851111	-0.0355149	-2.60166e-05	0.94903
inefficient	-0.120306	-0.000475107	0.856022	-0.0573022	-6.17794e-05	0.957338	0.0161594	0.000214547	0.598091
efficient end by A	0.226968	-0.00267629	0.856022	0.0287058	0.000664848	0.851111	0.183427	0.00065541	0.26735
moderately efficient end by A	-0.106735	0.00104023	0.856022	0.0175647	0.0010959	0.851111	-0.0346517	0.000119666	0.94903
inefficient end by A	0.315471	0.000445828	0.856022	-0.052779	2.98323e-05	0.935413	-0.0370359	-2.83074e-07	0.997727
efficient end by T	-0.110709	-0.00060999	0.856022	0.0359763	0.000507055	0.851111	0.00803676	0.000294183	0.598091
moderately efficient end by T	-0.0565282	0.00156275	0.856022	-0.043285	0.000359447	0.935413	0.0567271	0.000565431	0.37107
inefficient end by T	-0.142482	1.92986e-05	0.963105	-0.0587762	3.74241e-06	0.994946	-0.0365502	7.84338e-06	0.980922
efficient end by C	-0.0378688	0.000980175	0.856022	0.054488	-0.000450346	0.851111	0.111277	-0.000345285	0.310288
moderately efficient end by C	-0.0424931	0.00107424	0.856022	0.0899628	0.00066569	0.851111	-0.0370367	6.46211e-07	0.997727
inefficient end by C	-0.112011	0.00015946	0.856022	-0.0412706	-6.71292e-05	0.935413	-0.0133099	5.41806e-05	0.650216
efficient end by G	-0.027256	0.00056713	0.856022	0.023298	-0.000421634	0.851111	0.0952023	-0.000314453	0.318926
moderately efficient end by G	-0.0762339	0.00139977	0.856022	0.0489604	-0.000956601	0.851111	0.131867	-0.000851089	0.269377
inefficient end by G	-0.132176	9.7607e-05	0.874359	-0.0264805	8.33409e-05	0.935413	0.0751523	9.67861e-05	0.366651
replaceable end by A	0.045377	-0.00290089	0.856022	0.00142595	-0.00081102	0.851111	-0.0367035	-3.48076e-05	0.980922
nonreplaceable end by A	-0.116542	-0.000728021	0.856022	-0.0219328	0.000547837	0.935413	0.0627948	0.000558882	0.37107
nonfragile end by A	0.0703605	0.000578808	0.856022	-0.0448695	5.74148e-05	0.935413	-0.0351957	1.32366e-05	0.94903
replaceable end by T	NA	NA	NA	NA	NA	NA	NA	NA	NA
nonreplaceable end by T	-0.096747	-0.00159532	0.856022	0.0197614	0.000997755	0.851111	0.053424	0.000720228	0.37107
nonfragile end by T	0.0509428	0.000251158	0.856022	-0.058821	4.87907e-07	0.994946	-0.0342725	-1.14256e-05	0.94903
replaceable end by C	NA	NA	NA	NA	NA	NA	NA	NA	NA
nonreplaceable end by C	-0.0868968	0.00132154	0.856022	0.0242245	-0.000776664	0.851111	0.0516546	-0.000543618	0.37107
nonfragile end by C	0.102451	0.000244118	0.856022	-0.0101879	9.92448e-05	0.851111	-0.0310761	2.187e-05	0.927843
replaceable end by G	-0.0178282	-0.00212042	0.856022	-0.054303	0.000277512	0.935413	-0.0187611	-0.000429358	0.709057
nonreplaceable end by G	-0.134395	0.000236702	0.874359	-0.00475141	-0.000401024	0.851111	0.027718	-0.000255324	0.529199
nonfragile end by G	-0.0851997	0.000170675	0.856022	-0.0530046	3.64273e-05	0.935413	-0.0109839	4.73822e-05	0.646924
