# Supplementary material for: Nucleotide composition affects codon usage toward the 3'-end
Source: PLoS One. 2019 Dec 4;14(12):e0225633. doi: 10.1371/journal.pone.0225633 (PMC6892556; doi:10.1371/journal.pone.0225633)
Supplement: S4 Table — Data for each species is shown in a different excel sheet. (XLSX) [file pone.0225633.s018.xlsx]

## Sheet: Saccharomyces_cerevisiae
Table S4. Linear regression of group RSCA score at the last 10, 20, and 30 codons. Data for each species is shown in a different excel sheet.
	The Last 10 Codons			The Last 20 Codons			The Last 30 Codons
Grouping	adjusted R-squared	slope	FDR-corrected pvalue	adjusted R-squared	slope	FDR-corrected pvalue	adjusted R-squared	slope	FDR-corrected pvalue
0 G/C	0.0115758	0.00358361	0.842677	-0.0578592	0.000113328	0.967658	-0.0295153	0.000206747	0.699328
1 G/C	-0.140265	-0.000299039	0.941253	-0.00836776	-0.000721262	0.621156	-0.024513	-0.000273798	0.676258
2 G/C	-0.133901	0.00102111	0.941253	0.259044	0.0029599	0.226188	0.00161028	0.000653763	0.486704
3 G/C	-0.060221	-0.00451826	0.842677	0.201579	-0.00492006	0.277369	0.00905143	-0.00162525	0.474129
replaceable	-0.0787853	0.00444837	0.842677	-0.0266514	0.00146684	0.744105	-0.0304027	0.000430574	0.699446
non-replaceable	-0.085359	0.000253546	0.842677	-0.0562466	-4.65872e-05	0.967658	0.0313396	-0.000167327	0.436074
non-fragile	0.0685362	-0.00180739	0.842677	-0.0454013	0.000184632	0.861727	0.0238453	-0.000321329	0.436074
A	-0.00895065	0.00508011	0.842677	0.0957519	0.00224383	0.364251	0.130853	0.00149235	0.219419
T	0.00655277	-0.00308024	0.842677	-0.0387156	-0.000526323	0.794361	0.0772395	-0.000858541	0.317218
C	-0.14023	0.000668733	0.941253	0.0378479	0.00167557	0.500737	-0.027924	0.000319179	0.685761
G	-0.0960964	-0.00337056	0.866476	0.174146	-0.00366731	0.307916	0.249403	-0.00271919	0.0409625
efficient	-0.0685768	-0.00142284	0.842677	-0.0585143	-4.57491e-05	0.967658	-0.0160384	-0.00029575	0.59338
moderately efficient	0.225608	0.00522301	0.842677	-0.0530384	0.000313677	0.947939	0.067145	0.000863972	0.317218
inefficient	-0.14265	0.000211529	0.972577	-0.0316004	0.00112941	0.767982	-0.00173403	-0.000863209	0.486704
efficient end by A	-0.0774859	0.00240669	0.842677	-0.0582162	9.46634e-05	0.967658	0.00589908	0.000617875	0.474129
moderately efficient end by A	-0.140867	-0.000613559	0.941253	0.141368	0.00317377	0.344388	0.272221	0.00286927	0.0392449
inefficient end by A	0.0464144	0.0128243	0.842677	0.0918898	0.00472261	0.364251	0.0114867	0.00176128	0.474129
efficient end by T	-0.0200453	-0.00344425	0.842677	0.0106088	0.0011378	0.548201	0.021427	-0.00078951	0.436074
moderately efficient end by T	-0.00975395	0.00400855	0.842677	-0.010451	-0.00120729	0.621156	-0.0318715	-0.000248413	0.716006
inefficient end by T	0.125557	-0.0162098	0.842677	-0.0483771	-0.0012625	0.881733	0.0206552	-0.0018065	0.436074
efficient end by C	0.154337	-0.00932845	0.842677	0.0172085	-0.00228021	0.53469	-0.0252697	-0.000545752	0.676258
moderately efficient end by C	0.0302292	0.0116851	0.842677	0.0652536	0.00437592	0.419252	-0.00562485	0.00126241	0.488749
inefficient end by C	0.0233744	0.0150571	0.842677	0.114923	0.00744084	0.344388	-0.0233176	0.00140065	0.676258
efficient end by G	-0.119565	0.00230097	0.919485	0.273004	-0.00514246	0.226188	0.416774	-0.00465062	0.00335739
moderately efficient end by G	-0.0279307	-0.00623323	0.842677	0.241702	-0.00534626	0.226188	0.0361813	-0.00183027	0.436074
inefficient end by G	0.075215	-0.0114565	0.842677	0.0540107	-0.00360092	0.443702	0.163492	-0.00373543	0.152908
replaceable end by A	-0.138275	0.00110456	0.941253	0.114159	0.00420231	0.344388	0.0253539	0.00154678	0.436074
nonreplaceable end by A	-0.0852595	0.00208655	0.842677	0.0182128	0.00107151	0.53469	0.065341	0.000818524	0.317218
nonfragile end by A	0.100354	0.0132037	0.842677	0.00666683	0.00278774	0.548201	0.071679	0.00218191	0.317218
replaceable end by T	NA	NA	NA	NA	NA	NA	NA	NA	NA
nonreplaceable end by T	0.410144	-0.0120594	0.74092	-0.0587181	-8.44792e-05	0.967658	-0.000143471	-0.00121637	0.486704
nonfragile end by T	-0.138428	-0.000508693	0.941253	-0.0583202	-9.26956e-05	0.967658	0.0252401	-0.000712324	0.436074
replaceable end by C	NA	NA	NA	NA	NA	NA	NA	NA	NA
nonreplaceable end by C	0.395582	0.0184026	0.74092	-0.058447	0.000243864	0.967658	0.00751732	0.00203221	0.474129
nonfragile end by C	-0.111164	-0.00221729	0.919485	0.0180282	0.00141875	0.53469	-0.027132	0.000325046	0.685761
replaceable end by G	-0.119748	-0.0067441	0.919485	-0.0365043	-0.00247296	0.794361	-0.00374861	-0.00176595	0.487941
nonreplaceable end by G	-0.0591167	-0.00454863	0.842677	0.0785929	-0.00293088	0.389236	0.0974397	-0.00198361	0.317218
nonfragile end by G	-0.127546	-0.00274472	0.941253	0.127527	-0.00443943	0.344388	0.0797721	-0.00266124	0.317218

## Sheet: Caenorhabditis_elegans
Table S4. Linear regression of group RSCA score at the last 10, 20, and 30 codons. Data for each species is shown in a different excel sheet.
	The Last 10 Codons			The Last 20 Codons			The Last 30 Codons
Grouping	adjusted R-squared	slope	fdr-corrected pvalue	adjusted R-squared	slope	fdr-corrected pvalue	adjusted R-squared	slope	fdr-corrected pvalue
0 G/C	0.77289	0.0170193	0.0197354	0.753356	0.00983236	1.70436e-05	0.592197	0.00527608	9.84567e-06
1 G/C	0.153912	0.00399497	0.255097	0.0773475	0.00107442	0.192375	-0.0210288	0.000226418	0.565423
2 G/C	0.703443	-0.0128259	0.0197354	0.580552	-0.00503485	0.00034469	0.424826	-0.00259953	0.000171477
3 G/C	0.357709	-0.0128587	0.112309	0.162882	-0.0043198	0.0806983	-0.0352461	-0.000226858	0.830517
replaceable	0.652108	0.0134739	0.0197354	0.583966	0.00612934	0.00034469	0.33884	0.0030234	0.00116055
non-replaceable	-0.141181	-3.47258e-05	0.928495	-0.0584633	-1.05391e-05	0.965671	-0.0349255	2.40756e-05	0.830517
non-fragile	0.444885	-0.00427733	0.0805136	0.340573	-0.00164317	0.0102981	0.283622	-0.000925783	0.00329745
A	-0.0919432	-0.00118838	0.674397	0.407925	-0.00233792	0.00432694	0.576659	-0.00216306	9.84567e-06
T	0.699473	0.0146948	0.0197354	0.691146	0.00696449	7.95781e-05	0.571047	0.00382867	9.84567e-06
C	0.679269	-0.0171627	0.0197354	0.651274	-0.0081746	0.00011434	0.578684	-0.00473092	9.84567e-06
G	0.354524	-0.0120216	0.112309	0.101856	-0.0030679	0.157103	-0.0339663	0.000250388	0.822493
efficient	-0.0851104	0.00124474	0.66609	0.0345563	-0.000788138	0.294433	0.452397	-0.0019323	9.15273e-05
moderately efficient	0.497975	-0.00548204	0.0699497	0.0212574	-0.00089752	0.333467	-0.00304618	-0.00033624	0.425707
inefficient	0.214976	-0.00443968	0.213326	-0.0554091	0.000244908	0.862796	0.181622	0.00132023	0.0211078
efficient end by A	-0.12256	-0.000215727	0.77319	-0.0482859	0.000133576	0.788203	-0.0179492	0.000121971	0.539662
moderately efficient end by A	-0.0391406	-0.00494086	0.545724	0.457707	-0.00580461	0.00209067	0.534854	-0.00395851	2.47627e-05
inefficient end by A	0.257187	-0.00711354	0.186626	0.323878	-0.00358016	0.0123058	0.299984	-0.00247519	0.00248871
efficient end by T	0.376574	-0.00425466	0.112309	0.671916	-0.0028772	0.000100852	0.514401	-0.00155684	2.47627e-05
moderately efficient end by T	0.473131	0.0122049	0.0710615	0.545276	0.00599246	0.00058446	0.646006	0.00461297	3.49502e-06
inefficient end by T	0.0664591	0.00721533	0.356317	0.564333	0.00709882	0.000437332	0.520304	0.00452856	2.47627e-05
efficient end by C	-0.108596	-0.000968033	0.712197	-0.0472586	0.000218039	0.788203	0.00373196	0.000276149	0.396397
moderately efficient end by C	0.481774	-0.0201015	0.0710615	0.179943	-0.00499422	0.0722459	0.189101	-0.00283151	0.0192789
inefficient end by C	0.0643459	0.0146016	0.356317	-0.0587076	-0.000149089	0.966093	0.0410002	0.00247754	0.2109
efficient end by G	-0.104661	0.000472304	0.712197	0.0147844	0.000328487	0.348843	0.0358917	-0.000258941	0.223167
moderately efficient end by G	0.360948	-0.00856236	0.112309	-0.0411802	-0.00108664	0.733537	0.0707547	0.00171706	0.12871
inefficient end by G	0.20803	-0.0171998	0.213326	0.168644	-0.00551408	0.0788309	-0.00579271	-0.00115297	0.43684
replaceable end by A	-0.141446	-5.73241e-05	0.928495	0.0780639	0.000560149	0.192375	0.145545	0.000445151	0.0387529
nonreplaceable end by A	0.0838262	0.00382115	0.349018	-0.0532921	-0.000278336	0.83461	0.098392	-0.000931071	0.0822144
nonfragile end by A	-0.0068046	-0.00385209	0.475862	0.512551	-0.00488156	0.00099697	0.524463	-0.00345955	2.47627e-05
replaceable end by T	NA	NA	NA	NA	NA	NA	NA	NA	NA
nonreplaceable end by T	0.196656	0.00829247	0.213326	0.491175	0.00618107	0.00126436	0.511604	0.00435652	2.47627e-05
nonfragile end by T	0.661555	0.0159946	0.0197354	0.657751	0.00732452	0.00011434	0.51181	0.00383797	2.47627e-05
replaceable end by C	NA	NA	NA	NA	NA	NA	NA	NA	NA
nonreplaceable end by C	0.200769	-0.0104684	0.213326	0.497557	-0.00787475	0.00121103	0.514797	-0.00553119	2.47627e-05
nonfragile end by C	0.667185	-0.0178788	0.0197354	0.584659	-0.00784999	0.00034469	0.488771	-0.00421817	3.74049e-05
replaceable end by G	-0.0739881	0.000687458	0.642751	0.0542531	0.000429255	0.242163	-0.0004523	-0.000181351	0.417006
nonreplaceable end by G	0.030437	-0.00553344	0.407476	-0.0506584	0.000552476	0.805521	0.130798	0.00170091	0.0482985
nonfragile end by G	0.750179	-0.02224	0.0197354	0.343933	-0.00704707	0.0102981	-0.00982725	-0.00107409	0.46198

## Sheet: Xenopus_tropicalis
Table S4. Linear regression of group RSCA score at the last 10, 20, and 30 codons. Data for each species is shown in a different excel sheet.
	The Last 10 Codons			The Last 20 Codons			The Last 30 Codons
Grouping	adjusted R-squared	slope	fdr-corrected pvalue	adjusted R-squared	slope	fdr-corrected pvalue	adjusted R-squared	slope	fdr-corrected pvalue
0 G/C	-0.0966979	0.00216992	0.877514	0.0312898	0.00145126	0.691726	0.0312076	0.000823003	0.403148
1 G/C	0.0566486	-0.00184257	0.769276	0.0132578	0.00115601	0.691726	0.107013	0.00119662	0.185852
2 G/C	-0.134094	-0.00066195	0.925796	0.0698443	-0.00133751	0.691726	0.175965	-0.0010883	0.0696843
3 G/C	-0.136239	-0.00136125	0.925796	-0.0401467	0.00101673	0.813878	-0.0319462	-0.00032174	0.913937
replaceable	-0.00212678	-0.00518909	0.769276	-0.0314297	-0.00143808	0.765977	-0.0176172	-0.000667756	0.783879
non-replaceable	0.0213339	-0.000126038	0.769276	-0.0585174	4.90068e-06	0.971917	-0.0355813	-7.52105e-06	0.928907
non-fragile	0.225664	-0.00199201	0.769276	0.0407116	-0.000666337	0.691726	-0.0255605	-0.000160394	0.880591
A	0.0137279	-0.00240729	0.769276	-0.0158376	0.000958149	0.691726	0.216111	0.00162263	0.0456727
T	-0.0550018	0.0023598	0.769276	0.146223	0.0014638	0.691726	-0.0334425	0.000119531	0.913937
C	0.0609639	-0.00432988	0.769276	0.0699216	-0.00144496	0.691726	0.0348066	-0.000627466	0.402555
G	-0.139485	-0.000424685	0.925796	-0.00125909	-0.00085888	0.691726	0.251828	-0.00137831	0.037748
efficient	-0.0544834	0.00195778	0.769276	-0.0155769	0.000582852	0.691726	-0.0159138	0.000248229	0.783879
moderately efficient	0.160964	-0.00475565	0.769276	-0.0573278	-0.000201518	0.93027	0.0243837	-0.000895406	0.430561
inefficient	-0.142687	-8.31122e-05	0.975123	-0.0439871	-0.000356726	0.820223	-0.0364573	-5.13009e-05	0.928907
efficient end by A	0.0436942	-0.00302312	0.769276	-0.052431	0.000299386	0.820223	0.238737	0.00168603	0.037748
moderately efficient end by A	-0.140069	-0.000177701	0.925796	-0.0524297	0.000128771	0.820223	0.0939025	-0.000445825	0.210746
inefficient end by A	0.080216	-0.00549334	0.769276	-0.0110005	-0.00164342	0.691726	-0.0364054	-0.000119957	0.928907
efficient end by T	-0.0251807	0.00528174	0.769276	0.0033426	0.00144558	0.691726	-0.0345834	0.00019643	0.928907
moderately efficient end by T	-0.00129695	-0.00101007	0.769276	-0.0173664	-0.000362601	0.691726	0.0390034	-0.00031979	0.399547
inefficient end by T	-0.120296	0.00145341	0.918309	0.0187597	0.00120677	0.691726	-0.0370352	3.65542e-06	0.994562
efficient end by C	-0.126367	-0.00177618	0.918309	-0.013043	-0.00170692	0.691726	-0.0331543	-0.000295088	0.913937
moderately efficient end by C	-0.140097	-0.000152062	0.925796	0.0907188	0.000835127	0.691726	0.0454843	0.000398216	0.382673
inefficient end by C	0.270286	-0.00933243	0.769276	-0.0504936	0.000647914	0.820223	-0.0357252	-0.000209	0.928907
efficient end by G	-0.0822398	0.00310234	0.862549	-0.0496153	-0.000521642	0.820223	-0.00789784	-0.000604932	0.729018
moderately efficient end by G	0.0189811	-0.00148072	0.769276	-0.00922168	0.000434202	0.691726	0.0172548	0.000275234	0.465047
inefficient end by G	-0.125276	0.00287134	0.918309	0.0692649	-0.00349317	0.691726	0.207249	-0.00346224	0.0456727
replaceable end by A	0.0542878	-0.0048793	0.769276	-0.0383087	-0.00121612	0.813878	-0.0310874	-0.000361924	0.913937
nonreplaceable end by A	-0.127335	-0.00056033	0.918309	-0.0499602	-0.000176875	0.820223	0.114479	-0.000472483	0.183266
nonfragile end by A	-0.0472468	-0.00272947	0.769276	-0.0480802	-0.00063628	0.820223	0.26362	0.0029014	0.037748
replaceable end by T	NA	NA	NA	NA	NA	NA	NA	NA	NA
nonreplaceable end by T	-0.0980035	-0.000633116	0.877514	-0.0588063	8.86099e-06	0.98694	-0.0307819	-0.000104069	0.913937
nonfragile end by T	-0.0525404	0.00221405	0.769276	-0.0197276	0.000619526	0.691726	-0.0246134	-0.000234007	0.880591
replaceable end by C	NA	NA	NA	NA	NA	NA	NA	NA	NA
nonreplaceable end by C	0.0519044	-0.00153957	0.769276	-0.0203166	0.00048931	0.691726	-0.0334386	9.15494e-05	0.913937
nonfragile end by C	0.180561	-0.004965	0.769276	-0.0215741	-0.000805463	0.691726	-0.0123521	-0.000380882	0.763623
replaceable end by G	0.0133291	0.0114032	0.769276	-0.000577002	-0.00389679	0.691726	0.046776	-0.00296443	0.382673
nonreplaceable end by G	-0.109286	-0.000622115	0.912852	-0.0207763	0.000368568	0.691726	0.0597886	0.00036338	0.350101
nonfragile end by G	-0.0241245	-0.00306072	0.769276	0.0223792	-0.0012503	0.691726	0.245099	-0.00173805	0.037748

## Sheet: Monodelphis_domestica
Table S4. Linear regression of group RSCA score at the last 10, 20, and 30 codons. Data for each species is shown in a different excel sheet.
	The Last 10 Codons			The Last 20 Codons			The Last 30 Codons
Grouping	adjusted R-squared	slope	fdr-corrected pvalue	adjusted R-squared	slope	fdr-corrected pvalue	adjusted R-squared	slope	fdr-corrected pvalue
0 G/C	0.474878	0.0080927	0.172843	0.46925	0.00362592	0.00653842	0.540163	0.00297778	3.05068e-05
1 G/C	-0.0801501	-0.00128104	0.612104	0.0176741	0.000765935	0.36807	0.201553	0.000963894	0.0160366
2 G/C	-0.0364496	-0.00151604	0.603699	0.266665	-0.00159611	0.0380977	0.566009	-0.00204603	2.47246e-05
3 G/C	0.27659	-0.00752163	0.306947	0.238034	-0.0042607	0.0473508	0.313659	-0.0029061	0.00292843
replaceable	0.808562	0.0132737	0.0216202	0.274558	0.00487285	0.0373003	0.234108	0.00274048	0.00916663
non-replaceable	-0.0176151	-0.000330644	0.603699	-0.0164229	-8.91267e-05	0.477769	-0.0327893	1.55583e-05	0.785147
non-fragile	0.165675	-0.00183965	0.374936	-0.0521747	-0.000130439	0.815015	0.158899	-0.000536554	0.0302031
A	0.379917	0.00776639	0.219109	0.430964	0.00377482	0.00975289	0.586918	0.00309699	2.47246e-05
T	0.139743	0.00320747	0.389688	0.410631	0.00316468	0.0111446	0.18852	0.00126817	0.0193832
C	0.575948	-0.00827952	0.129229	0.520248	-0.00391589	0.00410731	0.527917	-0.00274468	3.51334e-05
G	-0.0413398	-0.0020189	0.603699	0.359125	-0.00297065	0.0204051	0.327455	-0.00185192	0.00280525
efficient	0.161317	-0.00228703	0.374936	0.0525756	-0.000802776	0.252673	0.295269	-0.00113525	0.00352398
moderately efficient	-0.0707896	-0.00109809	0.612104	0.0102077	-0.000523116	0.388544	0.0450682	-0.000521585	0.180125
inefficient	0.159925	0.00347241	0.374936	0.308019	0.002506	0.0262462	0.0888861	0.000921759	0.0920877
efficient end by A	-0.108229	0.00198431	0.7137	0.124179	0.00226475	0.13803	0.105981	0.0013787	0.0740603
moderately efficient end by A	-0.0328886	0.00534856	0.603699	0.180036	0.00356044	0.0797627	0.279963	0.00282684	0.00429143
inefficient end by A	0.194553	-0.0013109	0.374936	-0.056774	-4.92326e-05	0.908538	0.237816	-0.000576604	0.0090403
efficient end by T	-0.122094	-0.00173905	0.772449	0.069279	0.00214879	0.216745	-0.037037	9.45307e-07	0.999011
moderately efficient end by T	0.443433	0.0113485	0.179764	0.208856	0.00310757	0.0597667	0.311728	0.00251423	0.00292843
inefficient end by T	0.511871	-0.00287644	0.163947	0.0860193	-0.000820324	0.186404	0.0594438	-0.00042894	0.149032
efficient end by C	0.368941	-0.00631381	0.219109	0.512356	-0.00469351	0.00410731	0.300254	-0.00219774	0.00342685
moderately efficient end by C	0.582784	-0.00805912	0.129229	0.529399	-0.00436105	0.00410731	0.556405	-0.00334704	2.47246e-05
inefficient end by C	0.0934388	0.00252373	0.463353	0.308348	0.00137565	0.0262462	0.160507	0.000652963	0.0302031
efficient end by G	0.0778398	-0.00450282	0.473226	0.34131	-0.00355718	0.0215132	0.345219	-0.00227611	0.00215489
moderately efficient end by G	-0.0378895	0.00868878	0.603699	0.0921092	-0.00499248	0.181665	0.0447231	-0.00258298	0.180125
inefficient end by G	-0.1428	1.42044e-05	0.985632	0.136683	0.000598487	0.125688	0.00549227	0.000189269	0.362595
replaceable end by A	0.259463	0.0117636	0.306947	0.337429	0.00602492	0.0215132	0.320653	0.00361213	0.00291523
nonreplaceable end by A	0.050733	0.00422738	0.485568	0.231732	0.0034577	0.0479964	0.417427	0.0033434	0.000472134
nonfragile end by A	0.25626	-0.00210546	0.306947	0.107636	-0.00065262	0.15913	0.278923	-0.000640506	0.00429143
replaceable end by T	NA	NA	NA	NA	NA	NA	NA	NA	NA
nonreplaceable end by T	-0.0748148	0.00256653	0.612104	-0.0130938	0.00182596	0.472182	-0.00566657	-0.00101742	0.42606
nonfragile end by T	0.0648335	-0.00111437	0.478524	-0.0576737	-4.36488e-05	0.918986	-0.0251276	-0.000110317	0.65256
replaceable end by C	NA	NA	NA	NA	NA	NA	NA	NA	NA
nonreplaceable end by C	-0.0752472	-0.00303395	0.612104	-0.013139	-0.00216406	0.472182	-0.0056619	0.00120675	0.42606
nonfragile end by C	-0.070042	-0.000564198	0.612104	-0.0409845	0.000124805	0.67092	0.101656	-0.000262084	0.0765975
replaceable end by G	-0.139807	-0.00141459	0.920569	-0.0588136	-4.72665e-05	0.990061	-0.0292659	0.000792053	0.7148
nonreplaceable end by G	0.0419932	-0.00352691	0.485568	0.258561	-0.00283929	0.0392163	0.440235	-0.00280283	0.000314484
nonfragile end by G	-0.0542965	-0.000857059	0.612104	0.00700659	0.000376714	0.389911	-0.0354416	-3.8247e-05	0.863907

## Sheet: Anolis_carolinensis
Table S4. Linear regression of group RSCA score at the last 10, 20, and 30 codons. Data for each species is shown in a different excel sheet.
	The Last 10 Codons			The Last 20 Codons			The Last 30 Codons
Grouping	adjusted R-squared	slope	fdr-corrected pvalue	adjusted R-squared	slope	fdr-corrected pvalue	adjusted R-squared	slope	fdr-corrected pvalue
0 G/C	-0.0622564	-0.00145661	0.725706	0.239079	0.00263629	0.0539302	0.29095	0.00235965	0.00283712
1 G/C	0.0446983	-0.00342506	0.529426	0.0572062	0.00146074	0.239385	0.329511	0.00181501	0.00161115
2 G/C	0.35625	0.0053261	0.17084	-0.0213962	-0.000695899	0.587771	0.322641	-0.00153945	0.00164445
3 G/C	0.429599	-0.0124154	0.17084	0.379559	-0.00529452	0.0156194	0.290919	-0.00276754	0.00283712
replaceable	0.479727	0.0127873	0.17084	0.377689	0.00563961	0.0156194	0.370658	0.00376021	0.000833802
non-replaceable	0.343266	0.000133131	0.17084	-0.0483955	-1.70999e-05	0.823267	-0.036206	3.71412e-06	0.928785
non-fragile	0.468527	-0.00416858	0.17084	-0.0553571	0.000129782	0.898809	0.0211293	-0.000382675	0.277843
A	0.368968	0.00659419	0.17084	0.597889	0.00498512	0.0022093	0.623723	0.00342897	5.6833e-06
T	-0.134254	-0.00079251	0.903691	0.067134	0.00134045	0.222198	0.285929	0.00158689	0.00298184
C	0.377554	-0.00659473	0.17084	0.281747	-0.00265511	0.0339922	0.486573	-0.00242302	9.40461e-05
G	0.202215	0.00301606	0.265553	0.0878866	-0.00151944	0.209799	0.32296	-0.00183637	0.00164445
efficient	-0.11157	-0.000548268	0.77868	-0.0428598	0.000312272	0.765337	-0.0370369	5.15719e-07	0.998694
moderately efficient	-0.071257	-0.00139952	0.725706	-0.0586145	4.34389e-05	0.954475	0.0274219	-0.000506726	0.256201
inefficient	-0.138355	-0.000496411	0.903691	0.0778167	0.00144612	0.220481	0.216606	0.0014014	0.0104529
efficient end by A	0.261472	0.0109664	0.205056	0.396995	0.00597325	0.0156194	0.414568	0.00397125	0.000505767
moderately efficient end by A	0.360757	-0.00758449	0.17084	-0.0512134	0.000513052	0.847786	-0.0329254	0.000258858	0.813345
inefficient end by A	0.357917	0.0117644	0.17084	0.565863	0.00766404	0.0022093	0.612785	0.00537593	5.6833e-06
efficient end by T	-0.138774	-0.00104289	0.903691	-0.014588	0.00140401	0.55559	0.0118055	0.000932323	0.320434
moderately efficient end by T	-0.138169	0.000526727	0.903691	0.0727962	0.00140954	0.220481	0.199049	0.00165048	0.0127674
inefficient end by T	-0.0916603	0.00234834	0.725706	0.176638	0.00313679	0.0934249	0.347596	0.00297172	0.00116927
efficient end by C	0.0807852	-0.00501365	0.46629	0.227306	-0.0029245	0.05793	0.223154	-0.00212555	0.0096776
moderately efficient end by C	-0.0514862	-0.00372234	0.725706	0.161463	-0.00261464	0.105173	0.490592	-0.00302705	9.40461e-05
inefficient end by C	-0.103608	-0.00500859	0.759731	0.0714793	-0.00442508	0.220481	0.160982	-0.00326833	0.0246144
efficient end by G	-0.0859066	-0.00181274	0.725706	0.343917	-0.00287164	0.0176939	0.369839	-0.00223706	0.000833802
moderately efficient end by G	0.614484	0.0161897	0.17084	-0.0574137	0.000323978	0.90769	-0.00707274	-0.000913359	0.435247
inefficient end by G	0.273724	-0.010641	0.204347	0.128387	-0.00418902	0.146074	0.200829	-0.00304374	0.0127674
replaceable end by A	0.360003	0.0202511	0.17084	0.398793	0.00879052	0.0156194	0.408458	0.00545891	0.000512154
nonreplaceable end by A	-0.0498149	0.00229902	0.725706	0.283812	0.00275383	0.0339922	0.363357	0.00228233	0.00088978
nonfragile end by A	-0.088372	-0.00220247	0.725706	0.38274	0.00465685	0.0156194	0.489591	0.00391538	9.40461e-05
replaceable end by T	NA	NA	NA	NA	NA	NA	NA	NA	NA
nonreplaceable end by T	0.325577	-0.0121427	0.17519	-0.0556523	0.000537372	0.898809	-0.00815396	0.00112311	0.435247
nonfragile end by T	-0.142856	8.74482e-06	0.998158	0.0910321	0.00149242	0.209799	0.376849	0.00182814	0.000833802
replaceable end by C	NA	NA	NA	NA	NA	NA	NA	NA	NA
nonreplaceable end by C	0.309263	0.0114985	0.178922	-0.0574227	-0.000344494	0.90769	-0.00733843	-0.00110929	0.435247
nonfragile end by C	0.44305	-0.00907735	0.17084	0.35574	-0.00362686	0.0176939	0.542484	-0.00289941	3.79219e-05
replaceable end by G	-0.0596737	-0.0166376	0.725706	-0.025216	-0.00546126	0.598576	-0.0364559	-0.000410731	0.928785
nonreplaceable end by G	-0.0859066	-0.00181274	0.725706	0.343917	-0.00287164	0.0176939	0.369839	-0.00223706	0.000833802
nonfragile end by G	-0.0913091	0.00266076	0.725706	0.181806	-0.00354119	0.0934249	0.199963	-0.00235575	0.0127674

## Sheet: Meleagris_gallopavo
Table S4. Linear regression of group RSCA score at the last 10, 20, and 30 codons. Data for each species is shown in a different excel sheet.
	The Last 10 Codons			The Last 20 Codons			The Last 30 Codons
Grouping	adjusted R-squared	slope	fdr-corrected pvalue	adjusted R-squared	slope	fdr-corrected pvalue	adjusted R-squared	slope	fdr-corrected pvalue
0 G/C	-0.103997	0.0018544	0.940455	0.112714	0.00212686	0.350179	0.39213	0.0025123	0.00200451
1 G/C	-0.124812	0.00124305	0.940455	0.139844	0.00199515	0.328846	0.243081	0.00159756	0.0120507
2 G/C	-0.0698141	0.00230574	0.940455	0.165909	-0.00188975	0.328846	0.240983	-0.00137323	0.0120507
3 G/C	-0.14083	0.000627622	0.940455	0.0632529	-0.00221913	0.39845	-0.0269643	-0.000426961	0.687389
replaceable	-0.116202	0.00260705	0.940455	0.00819093	0.00176891	0.512247	0.0314668	0.00128014	0.267487
non-replaceable	0.312792	-0.000479595	0.36896	-0.0394945	-5.90289e-05	0.721607	0.154121	0.000183995	0.0425944
non-fragile	-0.110185	0.00102259	0.940455	0.0111833	-0.000613574	0.512247	-0.0222557	-0.000197683	0.66703
A	-0.112606	-0.00151044	0.940455	0.381804	0.00404519	0.0343171	0.557167	0.00376336	7.24318e-05
T	-0.132665	0.000922882	0.940455	-0.0358189	0.000643438	0.703352	0.00573831	0.000511374	0.402465
C	0.239195	-0.00582964	0.436079	0.388929	-0.0033271	0.0343171	0.306235	-0.00186934	0.00562624
G	0.303959	0.00740594	0.36896	0.0643917	-0.00183186	0.39845	0.29446	-0.00210206	0.00626963
efficient	0.178209	0.00432032	0.47165	-0.0568275	-0.000159737	0.859911	0.0637408	-0.000927866	0.179495
moderately efficient	-0.0896348	-0.00173533	0.940455	-0.0432063	0.000374313	0.744483	-0.0350057	8.76789e-05	0.893475
inefficient	-0.133413	-0.00067393	0.940455	-0.0234683	0.000586138	0.653749	0.141198	0.00121327	0.0506984
efficient end by A	-0.0857893	-0.00273914	0.940455	0.082593	0.00239649	0.39502	0.176734	0.0024806	0.0300627
moderately efficient end by A	-0.102653	-0.0018222	0.940455	0.144023	0.00357406	0.328846	0.309825	0.00321515	0.00562624
inefficient end by A	-0.118457	0.00295619	0.940455	0.113939	0.00338396	0.350179	0.275999	0.00347071	0.00808858
efficient end by T	0.0629849	0.00738787	0.656439	-0.0498922	0.000781386	0.791645	-0.0355199	-0.000193165	0.893475
moderately efficient end by T	-0.134751	-0.00104796	0.940455	-0.00790426	0.00137272	0.600602	0.0338092	0.00107268	0.267487
inefficient end by T	-0.142799	0.000109219	0.985491	-0.035612	-0.00125014	0.703352	-0.0359875	-0.000166897	0.894722
efficient end by C	-0.14073	-0.000601581	0.940455	0.19085	-0.0042451	0.315519	0.183372	-0.00267808	0.0284045
moderately efficient end by C	-0.0980008	-0.00274014	0.940455	-0.0134656	-0.00123302	0.618604	0.0383879	-0.000993793	0.267487
inefficient end by C	0.228547	-0.0128296	0.436079	-0.0223954	-0.00176609	0.653749	0.0725859	-0.00203789	0.161542
efficient end by G	0.559609	0.0111305	0.149951	0.0185372	-0.00184466	0.512247	0.229684	-0.0027264	0.0138105
moderately efficient end by G	0.0711782	0.00549002	0.656439	-0.0523615	-0.000542374	0.794717	0.0320031	-0.00113791	0.267487
inefficient end by G	-0.138332	0.00192314	0.940455	0.0170801	-0.00328971	0.512247	-0.0183928	-0.00102514	0.627471
replaceable end by A	0.561481	0.0138324	0.149951	0.0778376	0.00322404	0.39502	0.197927	0.00304848	0.0232782
nonreplaceable end by A	0.524245	-0.0113769	0.149951	0.0236092	0.00211226	0.512247	0.324471	0.00341486	0.00562624
nonfragile end by A	-0.140045	-0.000932107	0.940455	0.0460383	0.00231299	0.454637	0.31488	0.00347371	0.00562624
replaceable end by T	NA	NA	NA	NA	NA	NA	NA	NA	NA
nonreplaceable end by T	0.0327835	-0.00958068	0.667592	-0.0509559	0.00075495	0.791645	-0.0238672	0.00078295	0.672657
nonfragile end by T	0.0626913	0.00352428	0.656439	0.0159768	0.00113482	0.512247	0.0172236	0.000571866	0.335032
replaceable end by C	NA	NA	NA	NA	NA	NA	NA	NA	NA
nonreplaceable end by C	0.0449693	0.0087406	0.667592	-0.0488857	-0.00075257	0.791645	-0.0252008	-0.00065828	0.674973
nonfragile end by C	0.344111	-0.0069311	0.36896	0.392125	-0.00357304	0.0343171	0.263005	-0.00191332	0.00941929
replaceable end by G	-0.139738	-0.00194888	0.940455	-0.0355706	0.0024602	0.703352	-0.0370128	5.47429e-05	0.980136
nonreplaceable end by G	0.523328	0.00680487	0.149951	0.0773157	-0.00194199	0.39502	0.396277	-0.00301525	0.00200451
nonfragile end by G	0.175571	0.0121287	0.47165	-0.055071	-0.000485809	0.831815	-0.0077809	-0.000798525	0.511725

## Sheet: Danio_rerio
Table S4. Linear regression of group RSCA score at the last 10, 20, and 30 codons. Data for each species is shown in a different excel sheet.
	The Last 10 Codons			The Last 20 Codons			The Last 30 Codons
Grouping	adjusted R-squared	slope	fdr-corrected pvalue	adjusted R-squared	slope	fdr-corrected pvalue	adjusted R-squared	slope	fdr-corrected pvalue
0 G/C	-0.106273	0.00247881	0.812982	0.233229	0.00317265	0.0538473	0.266479	0.0022641	0.00676566
1 G/C	-0.0870467	0.00191679	0.756979	0.0395834	0.00128329	0.334473	0.18567	0.00143666	0.027233
2 G/C	0.588158	-0.00863171	0.0869741	0.0408383	-0.00151354	0.334473	0.145157	-0.00126513	0.0447516
3 G/C	-0.137484	0.00171066	0.93912	0.0970037	-0.00429298	0.204835	0.157672	-0.00281137	0.0399591
replaceable	-0.141379	0.000944158	0.953301	-0.0527482	0.000850635	0.802508	0.0957984	0.00265077	0.0886187
non-replaceable	0.0481766	-0.00109814	0.4707	-0.00448526	0.000273853	0.549414	0.137842	0.000285586	0.0484424
non-fragile	-0.125224	-0.000642461	0.867522	-0.0424121	0.000290868	0.753977	0.0162027	-0.000375105	0.341608
A	0.115045	0.00655823	0.371879	0.513979	0.00463992	0.00508537	0.755328	0.00496755	1.05704e-08
T	-0.127966	0.00123322	0.867522	-0.0331796	0.00067572	0.676179	-0.0195641	0.000348522	0.602579
C	0.299471	-0.00376738	0.197056	0.27787	-0.00188458	0.0386377	-0.0150314	-0.00029423	0.559685
G	0.104529	-0.0037516	0.372502	0.261722	-0.00260631	0.040573	0.726582	-0.0042515	2.40804e-08
efficient	-0.0735974	-0.00197734	0.726264	-0.014982	-0.000749249	0.605115	0.13041	-0.00104491	0.0511868
moderately efficient	0.146633	0.00777646	0.364256	-0.0509059	0.000480994	0.790731	-0.0302244	0.000256009	0.737426
inefficient	0.226299	-0.00586286	0.26482	-0.0575112	0.00019767	0.911548	-0.00898899	0.000598075	0.525248
efficient end by A	0.300981	0.0126057	0.197056	0.363918	0.00656542	0.0266795	0.41734	0.00429641	0.000275987
moderately efficient end by A	-0.0513703	0.0059467	0.691038	0.300736	0.0055381	0.0386377	0.478744	0.00479389	7.74206e-05
inefficient end by A	0.597722	0.0215242	0.0869741	0.48402	0.00929407	0.00508537	0.613064	0.00751654	1.60778e-06
efficient end by T	-0.142747	0.000157372	0.980041	0.106078	0.00269633	0.200138	0.154151	0.0017036	0.0402064
moderately efficient end by T	0.129837	0.00787954	0.364256	-0.047368	0.000816739	0.780083	-0.0352957	-0.000232808	0.856641
inefficient end by T	0.0300505	-0.00576736	0.492271	-0.0333343	0.000855007	0.676179	-0.0334623	-0.000223495	0.807088
efficient end by C	0.490817	-0.00674393	0.153799	0.280488	-0.00360393	0.0386377	0.129383	-0.00170939	0.0511868
moderately efficient end by C	-0.0740444	-0.00212211	0.726264	0.0534779	-0.00170748	0.31253	-0.0123911	-0.000492682	0.545921
inefficient end by C	-0.128119	-0.00130222	0.867522	-0.0218177	0.000892662	0.638582	0.158217	0.00145507	0.0399591
efficient end by G	0.428345	-0.0049363	0.170977	0.592379	-0.00283342	0.00254091	0.866995	-0.00404176	5.3111e-12
moderately efficient end by G	-0.139371	-0.00133778	0.939986	0.210603	-0.01037	0.0663147	0.186209	-0.00555628	0.027233
inefficient end by G	0.405912	-0.0156817	0.173269	0.197788	-0.00548266	0.0725808	0.471186	-0.00564767	8.51762e-05
replaceable end by A	-0.108372	0.00395181	0.812982	0.0944142	0.00407661	0.204835	0.464255	0.00592848	9.2872e-05
nonreplaceable end by A	0.677498	0.00893627	0.0708835	0.271818	0.00338993	0.0386377	0.718336	0.00577483	2.89146e-08
nonfragile end by A	0.292424	0.0113947	0.197056	0.498653	0.00658943	0.00508537	0.510203	0.00445009	3.66181e-05
replaceable end by T	NA	NA	NA	NA	NA	NA	NA	NA	NA
nonreplaceable end by T	0.32064	-0.0122049	0.197056	-0.0585854	-0.000112474	0.951414	-0.0360778	-0.000193905	0.875552
nonfragile end by T	-0.0186562	0.00332845	0.604654	-0.0296971	0.000680239	0.676179	-0.0239321	0.000274429	0.642508
replaceable end by C	NA	NA	NA	NA	NA	NA	NA	NA	NA
nonreplaceable end by C	0.351154	0.0115347	0.197056	-0.0508935	0.000587278	0.790731	-0.0245606	0.000716614	0.642508
nonfragile end by C	0.428123	-0.00490019	0.170977	0.331786	-0.00227183	0.0348797	-0.00442385	-0.000388558	0.49488
replaceable end by G	0.308347	0.0118076	0.197056	-0.0438984	-0.00170007	0.753977	0.0483966	-0.00267102	0.1967
nonreplaceable end by G	0.684225	-0.00507566	0.0708835	0.309465	-0.0020706	0.0386377	0.744165	-0.00350868	1.29538e-08
nonfragile end by G	0.140392	-0.00735201	0.364256	0.280598	-0.00470136	0.0386377	0.622177	-0.00522425	1.35123e-06

## Sheet: Taeniopygia_guttata
Table S4. Linear regression of group RSCA score at the last 10, 20, and 30 codons. Data for each species is shown in a different excel sheet.
	The Last 10 Codons			The Last 20 Codons			The Last 30 Codons
Grouping	adjusted R-squared	slope	fdr-corrected pvalue	adjusted R-squared	slope	fdr-corrected pvalue	adjusted R-squared	slope	fdr-corrected pvalue
0 G/C	0.241798	0.00769237	0.527321	0.429031	0.00466171	0.018993	0.508117	0.00382354	3.88456e-05
1 G/C	-0.142058	-0.000209829	0.946148	0.110403	0.00162828	0.17982	0.599434	0.00329705	6.04392e-06
2 G/C	-0.0207107	0.00334424	0.681052	0.0258011	-0.00138768	0.309724	0.322605	-0.00195914	0.00148163
3 G/C	-0.110251	-0.00310035	0.81252	0.0921648	-0.00272136	0.210215	0.33974	-0.0029434	0.00121314
replaceable	0.393073	0.0133732	0.527321	0.182897	0.00488015	0.0925142	0.181452	0.00359544	0.0176523
non-replaceable	-0.0564836	-0.000332254	0.692332	-0.0537763	-4.41226e-05	0.825895	-0.00811804	0.000107616	0.434911
non-fragile	-0.139067	0.000425063	0.934941	-0.0538317	-0.00022977	0.825895	0.0913472	-0.000822031	0.0819482
A	0.140811	0.00486885	0.527321	0.556637	0.00477666	0.0053167	0.746505	0.00528239	3.42798e-08
T	-0.0178772	0.00516277	0.681052	0.381481	0.00439207	0.018993	0.360486	0.00261017	0.00112085
C	0.130946	-0.00571367	0.527321	0.416505	-0.00447311	0.018993	0.263006	-0.00208473	0.00448525
G	0.034702	0.00403607	0.661159	0.0843589	-0.00267886	0.218508	0.552402	-0.00457585	1.39986e-05
efficient	0.159618	-0.00368052	0.527321	-0.0411391	-0.000465509	0.67273	0.339893	-0.00192037	0.00121314
moderately efficient	-0.120921	-0.00106842	0.81252	-0.0550387	0.000222711	0.828841	0.091139	0.00121207	0.0819482
inefficient	0.329565	0.00874794	0.527321	-0.0045569	0.00125174	0.421609	0.0469041	0.000984808	0.161639
efficient end by A	0.00716001	-0.00604705	0.681052	0.0572416	0.00405088	0.249257	0.234504	0.00402643	0.00711976
moderately efficient end by A	-0.120507	0.00224881	0.81252	0.263512	0.00527814	0.0464193	0.351519	0.00546345	0.00118554
inefficient end by A	0.268378	0.0089222	0.527321	0.33324	0.00421312	0.0256422	0.631475	0.00537329	2.87753e-06
efficient end by T	-0.0118549	-0.00938599	0.681052	0.043477	0.00328269	0.270311	-0.0229691	0.00069874	0.563027
moderately efficient end by T	0.0773682	0.00709476	0.569216	0.348906	0.00536413	0.0235735	0.322311	0.0030524	0.00148163
inefficient end by T	-0.0403949	0.00527016	0.692332	0.068427	0.00322347	0.230175	0.256629	0.00371443	0.00485218
efficient end by C	0.239549	-0.00809023	0.527321	0.397994	-0.00444983	0.018993	0.325444	-0.00246006	0.00148163
moderately efficient end by C	-0.141506	-0.000561242	0.946148	0.0394532	-0.00272855	0.272953	0.0818416	-0.0017709	0.0930918
inefficient end by C	-0.0239742	-0.00628854	0.681052	0.133002	-0.00407566	0.146608	-0.036297	0.000187114	0.890591
efficient end by G	-0.0514716	0.0030978	0.692332	0.221446	-0.00361837	0.0622517	0.557253	-0.00436938	1.39986e-05
moderately efficient end by G	-0.0658595	0.00488367	0.692332	-0.05583	0.000587725	0.828841	-0.0225873	-0.00079724	0.563027
inefficient end by G	-0.0893621	0.00469311	0.768111	0.067763	-0.004135	0.230175	0.457905	-0.00612675	0.00013383
replaceable end by A	0.717691	0.0145023	0.0874156	0.252858	0.00559712	0.0464193	0.292633	0.00510572	0.00260297
nonreplaceable end by A	-0.138755	0.00118402	0.934941	0.309771	0.0063453	0.0293846	0.567986	0.00681832	1.28633e-05
nonfragile end by A	-0.103963	-0.00163265	0.81252	0.165307	0.00293568	0.106807	0.350357	0.00336368	0.00118554
replaceable end by T	NA	NA	NA	NA	NA	NA	NA	NA	NA
nonreplaceable end by T	0.105322	-0.0166254	0.530027	0.00354898	0.00355711	0.393186	-0.00752474	0.00160671	0.434911
nonfragile end by T	0.121037	0.00771987	0.527321	0.374844	0.00481375	0.018993	0.342934	0.00276914	0.00121314
replaceable end by C	NA	NA	NA	NA	NA	NA	NA	NA	NA
nonreplaceable end by C	0.160552	0.0134065	0.527321	-0.00925217	-0.0023531	0.433873	-0.0222239	-0.000846198	0.563027
nonfragile end by C	0.202325	-0.00685169	0.527321	0.306697	-0.00423868	0.0293846	0.198092	-0.00200298	0.0135375
replaceable end by G	0.247815	0.0221209	0.527321	0.0486236	0.00590718	0.264632	0.0742995	-0.00438082	0.10268
nonreplaceable end by G	-0.0598258	0.00312652	0.692332	0.251072	-0.00399785	0.0464193	0.541656	-0.00426586	1.66646e-05
nonfragile end by G	-0.11497	0.00215313	0.81252	0.0744017	-0.00341622	0.230175	0.43694	-0.00483093	0.000204867

## Sheet: Equus_caballus
Table S4. Linear regression of group RSCA score at the last 10, 20, and 30 codons. Data for each species is shown in a different excel sheet.
	The Last 10 Codons			The Last 20 Codons			The Last 30 Codons
Grouping	adjusted R-squared	slope	fdr-corrected pvalue	adjusted R-squared	slope	fdr-corrected pvalue	adjusted R-squared	slope	fdr-corrected pvalue
0 G/C	0.270592	0.00438229	0.389898	0.296489	0.0031142	0.0224275	0.519925	0.0032545	3.16777e-05
1 G/C	-0.0893338	0.00190181	0.767973	0.403434	0.00280598	0.0124336	0.675946	0.00294921	9.8501e-07
2 G/C	0.0978318	0.00215837	0.618504	0.1008	-0.00116153	0.200876	0.422334	-0.00155505	0.0002243
3 G/C	0.602666	-0.0137276	0.304697	0.440504	-0.0056059	0.0104759	0.497273	-0.00412461	4.67624e-05
replaceable	0.464007	0.011759	0.31719	0.296511	0.00403647	0.0224275	0.392353	0.00307379	0.000351916
non-replaceable	0.151683	0.000568096	0.533331	-0.0578999	2.12268e-05	0.904464	-0.0365844	1.11586e-05	0.914342
non-fragile	-0.140922	-0.000151373	0.9702	0.0233585	-0.000581784	0.397251	0.0465318	-0.000421908	0.168337
A	-0.0558241	0.00252098	0.708426	0.348561	0.00349954	0.0193715	0.620738	0.00372244	4.27131e-06
T	0.329885	0.00813222	0.31719	0.330691	0.00371314	0.0193715	0.301326	0.00213792	0.00215212
C	0.329883	-0.00745969	0.31719	0.426027	-0.00374715	0.0105394	0.404498	-0.00226123	0.000281297
G	-0.102064	0.0023712	0.80535	0.216232	-0.00320991	0.0580541	0.520178	-0.0031982	3.16777e-05
efficient	-0.131612	-0.000399696	0.92854	0.000746464	-0.000534709	0.437591	0.419542	-0.00140861	0.0002243
moderately efficient	-0.142149	-0.000232076	0.976421	0.0451235	0.00145469	0.32825	-0.0287359	0.000310047	0.74835
inefficient	0.0543887	0.00369849	0.618504	-0.0537494	0.000260318	0.800486	0.185895	0.00146422	0.0156467
efficient end by A	-0.127425	0.00101883	0.924031	0.0133446	0.00160706	0.419362	0.259896	0.00278206	0.00417206
moderately efficient end by A	-0.140117	-0.000675533	0.9702	0.021481	0.00202631	0.397251	0.253455	0.00264955	0.00454291
inefficient end by A	-0.0325222	0.00482446	0.664928	0.306204	0.00430128	0.0224275	0.550819	0.00424747	2.20488e-05
efficient end by T	0.0245958	0.00561124	0.618504	0.466343	0.00484085	0.0104759	0.37114	0.00290612	0.000539827
moderately efficient end by T	0.216794	0.0063737	0.417915	0.14245	0.00272441	0.131362	0.138462	0.00158994	0.0354886
inefficient end by T	-0.142847	-7.67746e-05	0.99389	-0.00703919	-0.00239928	0.466576	-0.0265376	-0.000769306	0.724225
efficient end by C	0.337904	-0.0051452	0.31719	0.540529	-0.00360447	0.00728173	0.288119	-0.00178536	0.00259337
moderately efficient end by C	0.0482925	-0.0067063	0.618504	0.0832584	-0.00249367	0.2213	0.454654	-0.00355941	0.000130949
inefficient end by C	0.230769	-0.00840128	0.417915	-0.0312758	-0.00112606	0.61134	-0.0345501	0.00020976	0.862448
efficient end by G	-0.0365355	0.00186133	0.664928	0.0935232	-0.0014252	0.206949	0.500987	-0.00231838	4.67624e-05
moderately efficient end by G	-0.139257	0.000898453	0.9702	-0.0395599	0.000998165	0.662226	-0.0354128	0.000233663	0.862448
inefficient end by G	-0.0724488	-0.00526462	0.748224	0.318443	-0.00600359	0.0209157	0.423902	-0.00474894	0.0002243
replaceable end by A	-0.0867163	0.00520577	0.767973	0.387189	0.00741258	0.0135867	0.558132	0.00588692	2.20488e-05
nonreplaceable end by A	0.0447969	0.00433421	0.618504	-0.0402303	0.000796016	0.662226	0.273683	0.00262576	0.00331479
nonfragile end by A	-0.127973	0.00140135	0.924031	0.00907411	0.00135668	0.419362	0.435108	0.00362394	0.000194921
replaceable end by T	NA	NA	NA	NA	NA	NA	NA	NA	NA
nonreplaceable end by T	-0.020373	-0.00658784	0.664928	-0.0485507	-0.00101052	0.750861	-0.0351548	-0.000263359	0.862448
nonfragile end by T	0.352328	0.00921345	0.31719	0.341146	0.00409604	0.0193715	0.299553	0.00232665	0.00215212
replaceable end by C	NA	NA	NA	NA	NA	NA	NA	NA	NA
nonreplaceable end by C	-0.0278899	0.00525183	0.664928	-0.0511242	0.000730324	0.771372	-0.0352384	0.000215511	0.862448
nonfragile end by C	0.434972	-0.00892404	0.31719	0.456695	-0.00430255	0.0104759	0.409295	-0.00250767	0.000267756
replaceable end by G	-0.023549	0.00837251	0.664928	-0.0108106	-0.00240252	0.473481	0.135456	-0.00346887	0.0361032
nonreplaceable end by G	0.0703969	-0.0029984	0.618504	0.00710989	-0.000852274	0.419362	0.339612	-0.00162329	0.00102441
nonfragile end by G	0.0263715	-0.00609954	0.618504	0.330471	-0.004514	0.0193715	0.537335	-0.00380333	2.65689e-05

## Sheet: Felis_catus
Table S4. Linear regression of group RSCA score at the last 10, 20, and 30 codons. Data for each species is shown in a different excel sheet.
	The Last 10 Codons			The Last 20 Codons			The Last 30 Codons
Grouping	adjusted R-squared	slope	fdr-corrected pvalue	adjusted R-squared	slope	fdr-corrected pvalue	adjusted R-squared	slope	fdr-corrected pvalue
0 G/C	0.232635	0.00625905	0.440909	0.484326	0.00518923	0.00337242	0.495303	0.00362643	4.44412e-05
1 G/C	0.106173	0.00335702	0.52776	0.122509	0.00128173	0.117269	0.511102	0.00226609	3.5695e-05
2 G/C	0.262792	-0.00435415	0.440909	0.237727	-0.00154602	0.037525	0.377644	-0.00126003	0.000517828
3 G/C	-0.141616	-0.000272708	0.970983	0.387501	-0.0040375	0.0107822	0.46887	-0.00334752	8.23035e-05
replaceable	-0.0570052	0.00493045	0.754795	0.279446	0.00526917	0.0280162	0.288123	0.00324868	0.00259315
non-replaceable	-0.0776495	0.000377803	0.754795	-0.038213	8.06373e-05	0.640022	-0.0151781	5.76503e-05	0.493514
non-fragile	-0.133906	-0.000378381	0.970983	0.0280118	-0.000584562	0.291206	-0.0361967	4.50595e-05	0.883462
A	-0.0679517	0.00181853	0.754795	0.535996	0.00379703	0.00198519	0.817021	0.00405864	4.04319e-10
T	0.226493	0.00693568	0.440909	0.316614	0.00363086	0.0197894	0.326472	0.00228287	0.00128899
C	-0.0804635	-0.00248496	0.754795	0.293722	-0.00285841	0.0249201	0.338057	-0.00197243	0.00105932
G	-0.122544	0.000827241	0.909182	0.600651	-0.00415608	0.000707711	0.665828	-0.00306072	7.50725e-07
efficient	0.286327	0.00516642	0.440909	0.131047	0.0016585	0.110848	0.146854	0.00094694	0.0294594
moderately efficient	0.27084	-0.00461292	0.440909	0.25159	-0.00221589	0.0355902	0.375513	-0.00178855	0.000517828
inefficient	-0.119132	-0.000519643	0.909182	0.192958	0.00117595	0.0594648	0.235663	0.00109235	0.0066734
efficient end by A	0.316435	0.00781814	0.440909	0.616443	0.00673603	0.000707711	0.64569	0.00474242	1.11732e-06
moderately efficient end by A	0.376869	-0.00510229	0.440909	-0.0457338	0.000530957	0.669018	0.502211	0.00406437	4.07632e-05
inefficient end by A	-0.141993	-0.000619519	0.970983	0.0335001	0.00307176	0.282463	0.205921	0.00410407	0.0112364
efficient end by T	-0.0641305	-0.00325359	0.754795	-0.00448376	0.0021997	0.421209	-0.016463	0.000868831	0.493549
moderately efficient end by T	0.0701325	0.00841965	0.555677	0.0971009	0.0037118	0.150929	0.152064	0.00258445	0.0278276
inefficient end by T	0.465553	0.00986769	0.440909	0.191736	0.00289231	0.0594648	0.259426	0.00209063	0.00439375
efficient end by C	-0.0576131	0.00288431	0.754795	-0.00755046	-0.0018078	0.424258	-0.0187895	-0.000694671	0.506818
moderately efficient end by C	0.136009	-0.00654293	0.488805	0.24215	-0.00323553	0.0374882	0.391302	-0.00263196	0.000408677
inefficient end by C	-0.137849	0.000806723	0.970983	0.0522033	-0.00170124	0.234977	0.11535	-0.0013511	0.0497849
efficient end by G	-0.000765389	0.00256939	0.666951	0.250864	-0.00236467	0.0355902	0.292732	-0.00151535	0.00247399
moderately efficient end by G	-0.105548	-0.00248322	0.855716	0.31967	-0.0045476	0.0197894	0.515557	-0.00501396	3.5695e-05
inefficient end by G	0.201102	-0.0107052	0.454093	0.169554	-0.00351566	0.0738837	0.188743	-0.00256221	0.014849
replaceable end by A	-0.138684	0.000972507	0.970983	0.361918	0.00740033	0.0137265	0.435295	0.0049473	0.000158654
nonreplaceable end by A	-0.140475	0.000452963	0.970983	0.408351	0.00375953	0.00989071	0.531869	0.0029926	2.60559e-05
nonfragile end by A	-0.142631	-0.000205001	0.971338	0.0552419	0.00227502	0.234977	0.453705	0.00403291	0.00011181
replaceable end by T	NA	NA	NA	NA	NA	NA	NA	NA	NA
nonreplaceable end by T	0.155181	-0.00767945	0.480212	-0.0422577	-0.000857499	0.645776	0.000914621	-0.00101638	0.360199
nonfragile end by T	0.298671	0.00944306	0.440909	0.321873	0.00423138	0.0197894	0.340866	0.00267335	0.00105246
replaceable end by C	NA	NA	NA	NA	NA	NA	NA	NA	NA
nonreplaceable end by C	0.17695	0.00644226	0.468292	-0.0411746	0.000732819	0.645776	0.00343135	0.000872062	0.353426
nonfragile end by C	0.0524254	-0.00502957	0.569174	0.385825	-0.00370776	0.0107822	0.433685	-0.00257858	0.000158654
replaceable end by G	0.00810671	0.00714474	0.666951	-0.0501323	-0.00078453	0.712227	0.0673928	-0.00195384	0.112159
nonreplaceable end by G	-0.0274329	-0.00171175	0.728329	0.512152	-0.00225429	0.00247353	0.618039	-0.00191452	1.88367e-06
nonfragile end by G	0.0692954	-0.00268977	0.555677	0.700043	-0.00592028	0.000175518	0.630715	-0.00384058	1.48011e-06

[truncated: 81 more sheets: Gallus_gallus, Loxodonta_africana, Macaca_mulatta, Mus_musculus, Rattus_norvegicus, Callithrix_jacchus, Nomascus_leucogenys, Gorilla_gorilla, Pan_troglodytes, Microcebus_murinus, Oryzias_latipes, Cavia_porcellus, Sus_scrofa, Homo_sapiens, Canis_familiaris, Ovis_aries, Bos_taurus, Drosophila_melanogaster, Takifugu_rubripes, Ornithorhynchus_anatinus …]
