# Supplementary material for: Nucleotide composition affects codon usage toward the 3'-end
Source: PLoS One. 2019 Dec 4;14(12):e0225633. doi: 10.1371/journal.pone.0225633 (PMC6892556; doi:10.1371/journal.pone.0225633)
Supplement: S5 Table — The value 1 indicates a significant increase toward the 3’-end in the last 10, 20, or 30 codons. The value -1 indicates a significant decrease, and 0 indicates insignificant linear fit. (XLSX) [file pone.0225633.s019.xlsx]

## Sheet: Data
Table S5. Linear model scores for each codon group and species. The value 1 indicates a significant increase toward the 3’-end in the last 10, 20, or 30 codons. The value -1 indicates a significant decrease, and 0 indicates insignificant linear fit.																											Fragility * Wobble
																											replaceable_end_by_A	nonreplaceable_end_by_A	nonfragile_end_by_A	nonreplaceable_end_by_T	nonfragile_end_by_T	nonreplaceable_end_by_C	nonfragile_end_by_C	replaceable_end_by_G	nonreplaceable_end_by_G	nonfragile_end_by_G
	GC content				Fragility			Wobble				Efficiency			Efficiency * Wobble												0	0	0	0	0	0	0	0	0	0
Species	GC0	GC1	GC2	GC3	replaceable	nonreplaceable	nonfragile	A	T	C	G	efficient	moderately_efficient	inefficient	efficient_end_by_A	moderately_efficient_end_by_A	inefficient_end_by_A	efficient_end_by_T	moderately_efficient_end_by_T	inefficient_end_by_T	efficient_end_by_C	moderately_efficient_end_by_C	inefficient_end_by_C	efficient_end_by_G	moderately_efficient_end_by_G	inefficient_end_by_G	1	0	-1	1	1	-1	-1	0	1	-1
Saccharomyces cerevisiae	0	0	0	0	0	0	0	0	0	0	-1	0	0	0	0	1	0	0	0	0	0	0	0	-1	0	0	0	0	1	0	0	0	0	0	0	-1
Caenorhabditis elegans	1	0	-1	0	1	0	-1	-1	1	-1	0	-1	0	1	0	-1	-1	-1	1	1	0	-1	0	0	0	0	1	1	-1	0	0	0	0	0	-1	0
Xenopus tropicalis	0	0	0	0	0	0	0	1	0	0	-1	0	0	0	1	0	0	0	0	0	0	0	0	0	0	-1	1	1	1	0	1	0	-1	0	-1	-1
Monodelphis domestica	1	1	-1	-1	1	0	-1	1	1	-1	-1	-1	0	1	0	1	-1	0	1	0	-1	-1	1	-1	0	0	1	1	1	0	0	0	-1	0	-1	0
Anolis carolinensis	1	1	-1	-1	1	0	0	1	1	-1	-1	0	0	1	1	0	1	0	1	1	-1	-1	-1	-1	0	-1	1	1	1	0	0	0	-1	0	-1	-1
Meleagris gallopavo	1	1	-1	0	0	1	0	1	0	-1	-1	0	0	0	1	1	1	0	0	0	-1	0	0	-1	0	0	1	1	1	0	1	0	-1	0	-1	-1
Danio rerio	1	1	-1	-1	0	1	0	1	0	-1	-1	0	0	0	1	1	1	1	0	0	-1	0	1	-1	-1	-1	1	1	1	0	1	0	-1	-1	-1	-1
Taeniopygia guttata	1	1	-1	-1	1	0	0	1	1	-1	-1	-1	0	0	1	1	1	0	1	1	-1	0	0	-1	0	-1	1	1	1	0	1	0	-1	0	-1	-1
Equus caballus	1	1	-1	-1	1	0	0	1	1	-1	-1	-1	0	1	1	1	1	1	1	0	-1	-1	0	-1	0	-1	1	1	1	0	1	0	-1	0	-1	-1
Felis catus	1	1	-1	-1	1	0	0	1	1	-1	-1	1	-1	1	1	1	1	0	1	1	0	-1	-1	-1	-1	-1	1	1	1	0	1	0	-1	-1	-1	-1
Gallus gallus	1	1	-1	0	1	1	0	1	1	-1	-1	-1	0	1	1	1	1	0	0	1	-1	-1	-1	-1	-1	0	1	1	1	0	1	0	-1	-1	-1	-1
Loxodonta africana	1	1	0	-1	0	0	0	1	1	-1	-1	1	0	0	1	-1	1	0	1	0	-1	0	0	-1	-1	-1	1	1	1	0	1	0	-1	0	-1	-1
Macaca mulatta	1	1	-1	-1	1	0	0	1	1	-1	-1	-1	0	1	1	0	1	1	0	1	-1	-1	-1	-1	-1	-1	1	1	1	0	1	0	-1	0	-1	-1
Mus musculus	1	1	-1	-1	1	0	0	1	1	-1	-1	-1	0	1	1	1	1	1	0	0	-1	-1	0	-1	0	0	1	1	1	0	1	0	-1	0	-1	-1
Rattus norvegicus	1	1	-1	-1	1	0	-1	1	1	-1	-1	-1	1	1	1	1	1	0	1	1	-1	-1	0	-1	0	-1	1	1	0	0	1	0	-1	-1	-1	-1
Callithrix jacchus	1	0	-1	-1	1	0	0	1	1	-1	-1	-1	1	1	1	1	1	0	0	1	-1	-1	-1	-1	0	-1	1	1	1	0	1	0	-1	-1	-1	-1
Nomascus leucogenys	1	1	-1	-1	1	0	0	1	1	-1	-1	0	0	0	1	0	1	1	0	0	-1	-1	0	-1	-1	-1	1	1	1	0	1	0	-1	0	-1	-1
Gorilla gorilla	1	1	-1	-1	1	0	0	1	1	-1	-1	0	0	0	1	0	1	1	1	1	-1	-1	0	-1	0	-1	1	1	1	0	1	0	-1	-1	-1	-1
Pan troglodytes	1	1	-1	-1	1	0	0	1	1	-1	-1	-1	1	0	1	1	1	1	0	0	-1	-1	-1	-1	0	-1	1	1	1	1	1	-1	-1	-1	-1	-1
Microcebus murinus	1	1	0	-1	1	0	0	1	1	-1	-1	-1	1	1	1	1	1	1	1	1	-1	-1	0	-1	-1	-1	1	1	1	1	1	0	-1	0	-1	0
Oryzias latipes	1	1	-1	-1	1	0	0	1	1	-1	-1	-1	1	1	1	1	1	1	1	1	-1	-1	0	-1	-1	-1	1	1	1	0	1	0	-1	0	-1	-1
Cavia porcellus	1	1	-1	-1	1	0	0	1	1	-1	-1	0	0	1	1	1	1	0	0	0	-1	-1	0	-1	0	-1	1	1	1	0	1	0	-1	-1	-1	-1
Sus scrofa	1	1	-1	-1	1	0	0	1	1	-1	-1	-1	1	0	1	1	1	1	1	0	-1	0	-1	-1	0	-1	1	1	1	0	1	0	-1	0	-1	-1
Homo sapiens	1	1	-1	-1	1	1	0	1	1	-1	-1	-1	0	1	1	1	1	1	1	0	-1	0	-1	-1	0	-1	1	1	1	0	1	0	-1	0	-1	-1
Canis familiaris	1	1	-1	-1	1	0	0	1	1	-1	-1	0	-1	1	1	1	1	1	1	1	-1	-1	0	-1	-1	0	1	1	1	0	1	0	-1	0	-1	-1
Ovis aries	1	1	-1	-1	1	0	0	1	1	-1	-1	0	0	0	1	1	1	0	1	1	0	-1	-1	-1	0	-1	1	1	1	1	1	-1	-1	0	-1	-1
Bos taurus	1	1	-1	-1	1	0	0	1	1	-1	-1	0	1	0	1	1	1	0	1	1	0	-1	-1	-1	0	-1	1	1	1	1	1	-1	-1	-1	-1	-1
Drosophila melanogaster	1	1	-1	0	1	0	1	1	1	-1	-1	-1	1	1	0	1	1	1	1	1	-1	-1	0	-1	0	0	1	1	1	1	1	-1	-1	0	-1	-1
Takifugu rubripes	1	1	-1	-1	1	1	0	1	1	-1	-1	-1	1	0	1	1	1	1	1	1	-1	-1	0	-1	0	-1	1	1	1	0	1	0	-1	0	-1	-1
Ornithorhynchus anatinus	1	1	-1	-1	1	0	1	1	1	-1	-1	-1	0	1	0	1	1	1	1	1	-1	-1	0	-1	-1	0	1	1	1	1	1	-1	-1	-1	-1	-1
Oryctolagus cuniculus	1	1	-1	-1	1	0	0	1	1	-1	-1	-1	1	1	1	1	1	1	1	1	-1	-1	-1	-1	0	0	1	1	1	1	1	-1	-1	-1	-1	-1
Tetraodon nigroviridis	1	1	-1	-1	1	1	0	1	1	-1	-1	-1	1	1	1	1	1	1	1	1	-1	-1	1	-1	0	-1	1	1	1	0	1	0	0	-1	-1	-1
Gasterosteus aculeatus	1	1	0	-1	1	1	1	1	1	-1	-1	0	1	1	1	1	1	1	1	1	-1	-1	-1	-1	-1	-1	1	0	0	0	-1	0	0	0	0	0
Petromyzon marinus	1	1	0	-1	1	0	1	1	1	0	-1	0	0	1	0	1	1	1	0	1	0	0	0	-1	-1	-1	0	-1	0	0	0	0	0	1	1	0
Ureaplasma parvum	0	0	0	0	0	0	-1	0	-1	0	0	0	0	0	0	0	0	0	-1	0	0	0	0	0	0	0	0	0	0	0	0	0	0	0	0	1
Mesoplasma florum	-1	0	0	0	0	0	0	0	0	0	1	0	0	-1	0	0	0	0	0	0	0	0	0	0	1	-1	1	-1	1	-1	-1	1	0	0	1	1
Clostridium botulinum	0	0	0	0	0	0	0	0	0	0	1	0	0	0	0	0	0	0	0	0	0	0	0	1	0	0	1	-1	0	0	0	0	-1	0	1	1
Campylobacter jejuni	-1	-1	1	0	1	0	-1	1	-1	0	1	-1	0	0	0	1	1	-1	-1	0	0	0	0	1	1	0	0	0	0	0	0	0	0	0	0	0
Flavobacterium psychrophilum	0	0	0	0	1	0	-1	0	-1	-1	1	0	0	0	0	0	0	0	0	0	0	-1	-1	1	1	0	0	-1	0	0	0	0	-1	1	1	0
Francisella tularensis	0	0	0	0	0	0	0	0	0	0	0	0	0	0	0	0	0	0	0	0	0	0	0	0	0	0	0	0	1	0	0	0	0	0	0	0
Staphylococcus aureus	0	0	1	0	1	0	0	0	0	-1	1	-1	1	0	-1	0	0	0	-1	0	0	0	0	0	1	0	0	0	0	0	0	0	0	0	0	0
Lactococcus lactis	0	0	0	0	0	0	0	1	0	0	0	0	0	0	0	0	1	-1	-1	0	0	0	0	0	0	0	0	-1	1	0	-1	0	-1	0	1	0
Prochlorococcus marinus	0	0	0	0	0	0	0	0	0	0	0	0	0	0	0	0	0	0	0	0	0	0	0	0	0	0	0	0	1	-1	-1	1	-1	1	0	1
Enterococcus faecalis	0	0	0	-1	0	0	-1	0	0	-1	1	0	0	0	0	1	1	-1	0	0	0	-1	-1	0	1	1	0	0	1	0	-1	0	0	0	0	0
Lysinibacillus sphaericus	0	0	0	0	1	0	-1	1	-1	0	1	1	0	-1	1	1	1	-1	-1	-1	0	0	-1	0	1	0	1	-1	0	0	0	0	-1	0	1	1
Leuconostoc mesenteroides	0	0	0	0	0	0	0	1	-1	0	0	0	0	-1	1	0	0	0	-1	0	0	0	0	0	0	0	0	-1	0	0	0	0	-1	1	1	1
Listeria monocytogenes	0	0	0	0	1	0	-1	1	0	-1	1	0	0	0	0	1	1	-1	0	0	-1	-1	-1	0	1	1	0	0	1	0	-1	0	-1	0	0	0
Haemophilus influenzae	0	0	0	0	1	0	-1	0	0	-1	1	-1	0	0	0	1	1	-1	0	0	-1	-1	0	1	0	1	0	-1	0	0	-1	0	0	0	1	1
Legionella pneumophila	-1	0	0	0	0	0	0	0	-1	0	0	0	1	-1	0	0	1	0	0	-1	0	-1	0	0	0	0	0	0	1	0	0	0	0	0	0	0
Vibrio fischeri	0	0	1	0	0	0	1	0	-1	0	1	0	1	0	0	0	0	-1	-1	0	0	0	0	0	1	1	0	0	0	0	0	0	0	0	0	0
Helicobacter pylori	1	0	0	0	0	0	0	0	0	0	0	0	0	0	0	0	0	0	0	0	0	0	0	0	0	0	0	-1	0	0	0	0	0	0	1	0
Mycoplasma pneumoniae	0	0	0	0	0	0	0	0	0	0	0	0	0	0	0	0	0	0	0	0	0	0	0	0	0	0	1	1	1	0	0	0	-1	0	0	0
Acinetobacter baumannii	0	0	0	0	1	0	0	0	0	0	0	-1	0	0	0	1	1	-1	0	0	0	0	0	0	1	0	0	0	0	0	0	0	0	0	0	0
Streptococcus pneumoniae	1	0	-1	0	1	0	-1	1	0	-1	0	0	0	0	1	1	1	-1	0	0	-1	-1	-1	0	1	0	0	0	0	0	0	0	0	0	0	0
Chlamydia trachomatis	0	0	0	0	0	0	0	0	0	0	0	0	0	0	0	0	0	0	0	0	0	0	0	0	0	0	1	-1	1	0	1	0	-1	0	1	0
Anaplasma phagocytophilum	0	0	0	0	0	0	0	0	0	0	0	0	0	0	0	0	0	0	0	0	0	0	0	0	0	0	0	0	1	0	0	0	-1	0	0	-1
Actinobacillus pleuropneumoniae	1	0	0	-1	1	0	0	1	1	-1	1	-1	0	1	0	1	1	0	1	1	-1	-1	0	0	0	1	1	-1	1	0	0	0	-1	0	1	0
Microcystis aeruginosa	0	0	0	-1	1	0	0	1	0	0	0	0	0	0	0	1	1	0	0	0	0	0	0	0	0	0	1	0	0	0	0	0	0	0	0	0
Coxiella burnetii	0	0	0	0	1	0	0	1	0	-1	1	1	-1	1	0	0	1	0	-1	0	0	-1	0	1	0	0	0	-1	1	0	0	0	0	0	1	0
Vibrio cholerae	0	0	0	0	0	0	0	0	0	0	0	-1	0	0	0	1	1	-1	0	0	0	0	0	0	0	0	1	1	1	0	0	0	0	0	-1	0
Yersinia pestis	0	0	0	-1	0	0	0	1	0	0	0	-1	1	0	0	0	0	-1	0	0	0	0	0	0	1	0	1	-1	1	0	0	0	-1	0	1	1
Porphyromonas gingivalis	0	1	0	0	1	0	0	1	0	0	-1	0	0	0	0	1	1	-1	-1	0	0	0	0	-1	0	-1	1	-1	1	0	0	0	-1	0	1	1
Escherichia coli	1	0	0	0	1	0	0	1	0	-1	1	-1	1	1	0	1	1	-1	0	0	-1	-1	0	0	1	1	1	0	1	0	1	0	-1	0	0	0
Neisseria meningitidis	0	1	0	-1	1	0	0	1	1	-1	1	0	0	1	1	1	1	0	1	1	-1	-1	0	0	1	1	1	0	1	0	0	0	-1	0	0	0
Salmonella enterica	0	1	0	-1	1	0	0	1	1	-1	0	-1	0	1	0	1	1	0	0	1	-1	-1	-1	0	0	1	1	1	1	1	1	-1	-1	0	-1	1
Corynebacterium glutamicum	0	1	0	0	1	0	0	1	0	-1	0	0	0	1	0	0	1	-1	0	0	-1	-1	0	0	0	0	1	0	1	1	1	-1	-1	1	0	0
Chlorobium tepidum	1	1	-1	-1	1	1	0	1	1	-1	0	0	-1	1	1	1	1	0	-1	1	-1	-1	-1	0	1	0	1	1	1	0	1	0	-1	1	-1	-1
Moorella thermoacetica	1	1	0	-1	1	0	0	1	1	-1	0	0	0	1	0	1	1	0	0	1	-1	-1	-1	0	-1	0	1	0	1	0	-1	0	-1	0	0	1
Klebsiella pneumoniae	1	1	-1	-1	1	0	1	1	1	-1	-1	-1	1	1	1	1	1	0	1	1	-1	-1	0	-1	0	0	1	1	1	0	1	0	-1	1	-1	1
Propionibacterium acnes	0	0	1	-1	1	0	0	1	-1	-1	1	1	0	0	0	1	1	0	-1	0	0	-1	-1	1	0	0	1	1	1	0	0	0	-1	0	-1	0
Rhizobium leguminosarum	1	1	0	-1	1	0	1	1	1	-1	1	0	1	1	1	1	1	1	-1	1	-1	-1	-1	0	1	1	1	1	1	0	1	0	-1	0	-1	0
Desulfovibrio vulgaris	0	0	0	-1	1	0	0	1	0	0	0	-1	0	0	0	1	1	-1	0	0	-1	0	0	0	0	0	1	0	1	0	1	0	-1	-1	0	0
Aeromonas hydrophila	1	1	0	-1	1	0	1	1	1	-1	-1	0	0	1	1	1	1	0	1	1	-1	-1	-1	-1	-1	1	1	0	0	1	1	-1	-1	1	0	1
Mycobacterium tuberculosis	1	1	0	-1	1	0	1	1	1	-1	0	0	0	1	0	1	1	0	0	1	0	-1	-1	0	0	0	1	1	1	1	1	0	-1	0	-1	1
Xanthomonas campestris	1	1	1	-1	1	0	1	1	1	-1	1	-1	1	1	0	1	0	0	1	1	-1	-1	0	1	1	0	1	1	1	0	1	0	-1	1	-1	0
Rhodospirillum rubrum	1	1	1	-1	1	0	1	1	1	-1	1	0	1	1	1	1	1	1	0	1	-1	0	-1	0	1	0	1	1	1	1	1	0	-1	1	-1	1
Salinibacter ruber	1	1	1	-1	1	-1	1	1	1	-1	0	0	0	1	0	1	1	0	0	1	0	-1	0	0	1	0	1	1	1	0	1	0	-1	1	-1	1
Paracoccus denitrificans	1	1	0	-1	1	0	1	1	1	-1	1	1	0	1	1	1	1	1	0	1	-1	-1	0	1	1	-1	1	1	1	1	1	-1	-1	1	-1	-1
Pseudomonas aeruginosa	1	1	0	-1	1	0	1	1	1	-1	0	0	1	1	1	1	1	1	1	1	-1	-1	0	-1	1	-1	1	1	1	-1	1	1	-1	0	-1	0
Burkholderia pseudomallei	1	1	-1	-1	1	1	1	1	1	-1	-1	-1	1	1	1	1	1	1	1	1	-1	-1	0	-1	1	-1	1	1	1	0	1	1	-1	1	-1	0
Myxococcus xanthus	1	1	0	-1	1	0	1	1	1	-1	0	-1	1	1	1	1	1	0	0	1	-1	-1	0	0	0	0	1	1	1	1	1	-1	-1	0	-1	0
Rhodobacter sphaeroides	1	1	1	-1	1	1	1	1	1	-1	0	1	1	1	1	1	1	1	0	1	-1	-1	0	0	0	-1	0	0	0	0	0	0	0	0	0	0
Thermus thermophilus	1	1	0	-1	1	0	1	1	1	-1	0	0	0	1	0	1	1	1	1	1	-1	-1	0	0	-1	0	0	0	0	-1	0	1	0	0	0	0
Methanobrevibacter smithii	0	0	0	0	0	0	0	0	0	0	0	0	0	0	0	0	0	0	0	0	0	0	0	0	0	0	0	-1	0	-1	0	0	1	0	1	0
Methanococcus maripaludis	0	0	0	0	0	0	0	0	0	0	0	0	0	0	0	0	0	0	0	0	0	0	0	0	0	0	1	1	-1	1	1	-1	-1	1	-1	0
Nitrosopumilus maritimus	0	0	1	0	0	0	1	-1	-1	1	1	1	0	-1	0	-1	0	0	0	-1	0	1	0	1	0	0	1	1	1	0	1	0	-1	0	-1	0
Candidatus korarchaeum	1	0	0	0	1	0	0	0	1	-1	0	0	-1	1	0	0	0	0	0	1	0	-1	0	0	0	0	1	0	1	0	1	0	-1	0	-1	0
Aeropyrum pernix	1	1	0	0	0	0	0	1	1	-1	0	0	0	1	1	1	0	0	0	1	0	-1	0	0	0	0	1	1	1	0	1	0	-1	-1	0	0
Haloarcula marismortui	1	1	0	-1	1	0	1	1	1	-1	1	1	0	1	0	1	0	0	0	1	0	-1	0	1	0	0	1	1	1	1	1	0	-1	1	-1	1
Halobacterium salinarum	1	1	0	-1	1	0	0	1	1	0	0	0	1	1	0	1	0	0	0	1	0	0	0	0	0	0
Haloferax volcanii	1	1	0	-1	1	1	1	1	1	-1	1	1	1	1	0	1	1	0	1	1	-1	-1	0	1	0	0
